# Supplementary material for: Genome size analyses of Pucciniales reveal the largest fungal genomes
Source: Front Plant Sci. 2014 Aug 26;5:422. doi: 10.3389/fpls.2014.00422 (PMC4143883; doi:10.3389/fpls.2014.00422)
Supplement: Supplementary file 1 [file DataSheet1.XLSX]

## Sheet: database
Supplementary Data. Fungal genome sizes obtained in this study, along with 1818 fungal genome sizes compiled from information publically available at the Fungal Genome Size Database (http://www.zbi.ee/fungal-genomesize; Kullman et al., 2005), the JGI Genome Portal (http://genome.jgi-psf.org), the Broad Institute (http://www.broadinstitute.org/) and in the literature.
PHYLUM	SUBPHYLUM	CLASS	ORDER	GENUS	SPECIES	VARIETAS	SYNONYM	GENOME SIZE	REFERENCE
Ascomycota	Incertae sedis	Incertae sedis	Incertae sedis	Tromeropsis	microtheca cf.			13.3	http://www.zbi.ee/fungal-genomesize
Ascomycota	mitosporic Ascomycota	incertae sedis	incertae sedis	Symbiotaphrina	kochii			24.83	http://genome.jgi-psf.org/Symko1/Symko1.info.html
Ascomycota	Pezizomycotina	Dothideomycetes	Botryosphaeriales	Aplosporella	prunicola			32.82	http://genome.jgi-psf.org/Aplpr1/Aplpr1.info.html
Ascomycota	Pezizomycotina	Dothideomycetes	Botryosphaeriales	Botryosphaeria	dothidea			43.5	http://genome.jgi.doe.gov/Botdo1/Botdo1.info.html
Ascomycota	Pezizomycotina	Dothideomycetes	Botryosphaeriales	Macrophomina	phaseolina			48.88	DOI: 10.1186/1471-2164-13-493
Ascomycota	Pezizomycotina	Dothideomycetes	Botryosphaeriales	Neofusicoccum	parvum			42.59	DOI: 10.1128/genomeA.00339-13
Ascomycota	Pezizomycotina	Dothideomycetes	Botryosphaeriales	Saccharata	proteae			31.43	http://genome.jgi-psf.org/Sacpr1/Sacpr1.info.html
Ascomycota	Pezizomycotina	Dothideomycetes	Capnodiales	Aulographum	hederae			31.98	http://genome.jgi-psf.org/Aulhe2/Aulhe2.info.html
Ascomycota	Pezizomycotina	Dothideomycetes	Capnodiales	Baudoinia	compniacensis			21.88	DOI: 10.1371/journal.ppat.1003037
Ascomycota	Pezizomycotina	Dothideomycetes	Capnodiales	Cercospora	kikuchii			28.4	http://www.zbi.ee/fungal-genomesize
Ascomycota	Pezizomycotina	Dothideomycetes	Capnodiales	Cercospora	zea-maydis			46.61	http://genome.jgi-psf.org/Cerzm1/Cerzm1.info.html
Ascomycota	Pezizomycotina	Dothideomycetes	Capnodiales	Davidiella	populorum		Mycosphaerella populorum, Septoria musiva	29.35	http://genome.jgi-psf.org/Sepmu1/Sepmu1.info.html
Ascomycota	Pezizomycotina	Dothideomycetes	Capnodiales	Dissoconium	aciculare			26.54	http://genome.jgi-psf.org/Disac1/Disac1.info.html
Ascomycota	Pezizomycotina	Dothideomycetes	Capnodiales	Mycosphaerella	fijiensis			40	http://www.zbi.ee/fungal-genomesize
Ascomycota	Pezizomycotina	Dothideomycetes	Capnodiales	Mycosphaerella	fijiensis			73.4	http://www.zbi.ee/fungal-genomesize
Ascomycota	Pezizomycotina	Dothideomycetes	Capnodiales	Mycosphaerella	fijiensis			74.14	DOI: 10.1371/journal.ppat.1003037
Ascomycota	Pezizomycotina	Dothideomycetes	Capnodiales	Mycosphaerella	graminicola		Septoria tritici	39.7	http://genome.jgi-psf.org/Mycgr3/Mycgr3.info.html
Ascomycota	Pezizomycotina	Dothideomycetes	Capnodiales	Mycosphaerella	graminicola		Septoria tritici	41.2	http://www.zbi.ee/fungal-genomesize
Ascomycota	Pezizomycotina	Dothideomycetes	Capnodiales	Mycosphaerella	pini		Dothistroma septosporum	30.21	DOI: 10.1371/journal.pgen.1003088
Ascomycota	Pezizomycotina	Dothideomycetes	Capnodiales	Mycosphaerella	populicola		Septoria populicola	33.19	DOI: 10.1371/journal.ppat.1003037
Ascomycota	Pezizomycotina	Dothideomycetes	Capnodiales	Mycovellosiella	fulva		Cladosporium fulvum	61.11	DOI: 10.1371/journal.ppat.1003037
Ascomycota	Pezizomycotina	Dothideomycetes	Capnodiales	Piedraia	hortae			16.95	http://genome.jgi-psf.org/Pieho1_1/Pieho1_1.info.html
Ascomycota	Pezizomycotina	Dothideomycetes	Capnodiales	Polychaeton	citri			27.21	http://genome.jgi-psf.org/Polci1/Polci1.info.html
Ascomycota	Pezizomycotina	Dothideomycetes	Capnodiales	Zasmidium	cellare			38.25	http://genome.jgi-psf.org/Zasce1/Zasce1.info.html
Ascomycota	Pezizomycotina	Dothideomycetes	Dothideales	Aureobasidium	pullulans	melanogenum		26.2	http://genome.jgi-psf.org/Aurpu_var_mel1/Aurpu_var_mel1.info.html
Ascomycota	Pezizomycotina	Dothideomycetes	Dothideales	Aureobasidium	pullulans	namibiae		25.43	http://genome.jgi-psf.org/Aurpu_var_nam1/Aurpu_var_nam1.info.html
Ascomycota	Pezizomycotina	Dothideomycetes	Dothideales	Aureobasidium	pullulans	pullulans		29.62	http://genome.jgi-psf.org/Aurpu_var_pul1/Aurpu_var_pul1.info.html
Ascomycota	Pezizomycotina	Dothideomycetes	Dothideales	Aureobasidium	pullulans	subglaciale		25.8	http://genome.jgi-psf.org/Aurpu_var_sub1/Aurpu_var_sub1.info.html
Ascomycota	Pezizomycotina	Dothideomycetes	Dothideales	Hortaea	werneckii			51.6	DOI: 10.1371/journal.pone.0071328
Ascomycota	Pezizomycotina	Dothideomycetes	Hysteriales	Actidium	hysterioides			16.3	http://www.zbi.ee/fungal-genomesize
Ascomycota	Pezizomycotina	Dothideomycetes	Hysteriales	Glonium	nitidum		Actidium nitidum	18	http://www.zbi.ee/fungal-genomesize
Ascomycota	Pezizomycotina	Dothideomycetes	Hysteriales	Hysterium	angustatum			27.9	http://www.zbi.ee/fungal-genomesize
Ascomycota	Pezizomycotina	Dothideomycetes	Hysteriales	Hysterium	pulicare			38.43	DOI: 10.1371/journal.ppat.1003037
Ascomycota	Pezizomycotina	Dothideomycetes	Hysteriales	Hysteropatella	elliptica			11.1	http://www.zbi.ee/fungal-genomesize
Ascomycota	Pezizomycotina	Dothideomycetes	Hysteriales	Hysteropatella	elliptica			11.6	http://www.zbi.ee/fungal-genomesize
Ascomycota	Pezizomycotina	Dothideomycetes	Hysteriales	Rhytidhysteron	rufulum			40.18	DOI: 10.1371/journal.ppat.1003037
Ascomycota	Pezizomycotina	Dothideomycetes	Incertae sedis	Acidomyces	richmondensis			29.88	http://genome.jgi-psf.org/Aciri1_iso/Aciri1_iso.info.html
Ascomycota	Pezizomycotina	Dothideomycetes	Incertae sedis	Acidomyces	richmondensis			26.82	http://genome.jgi-psf.org/Aciri1_meta/Aciri1_meta.info.html
Ascomycota	Pezizomycotina	Dothideomycetes	Incertae sedis	Cenococcum	geophilum			177.56	http://genome.jgi-psf.org/Cenge3/Cenge3.info.html
Ascomycota	Pezizomycotina	Dothideomycetes	Incertae sedis	Glonium	stellatum			40.59	http://files.cgrb.oregonstate.edu/Botany/spataforalab/Genomes/Glonium_stellatum/
Ascomycota	Pezizomycotina	Dothideomycetes	Incertae sedis	Lepidopterella	palustris			45.67	http://genome.jgi-psf.org/Leppa1/Leppa1.info.html
Ascomycota	Pezizomycotina	Dothideomycetes	Incertae sedis	Trematosphaeria	pertusa			47.75	http://genome.jgi-psf.org/Trepe1/Trepe1.info.html
Ascomycota	Pezizomycotina	Dothideomycetes	Myriangiales	Myriangium	duriaei			25.69	http://genome.jgi-psf.org/Myrdu1/Myrdu1.info.html
Ascomycota	Pezizomycotina	Dothideomycetes	Patellariales	Patellaria	atrata			28.69	http://genome.jgi-psf.org/Patat1/Patat1.info.html
Ascomycota	Pezizomycotina	Dothideomycetes	Pleosporales	Alternaria	brassicicola			29.6	http://www.zbi.ee/fungal-genomesize
Ascomycota	Pezizomycotina	Dothideomycetes	Pleosporales	Alternaria	brassicicola			31.97	DOI: 10.1371/journal.ppat.1003037
Ascomycota	Pezizomycotina	Dothideomycetes	Pleosporales	Amniculicola	lignicola			49.58	http://genome.jgi-psf.org/Amnli1/Amnli1.info.html
Ascomycota	Pezizomycotina	Dothideomycetes	Pleosporales	Cochliobolus	carbonum			31.27	DOI: 10.1371/journal.pgen.1003233
Ascomycota	Pezizomycotina	Dothideomycetes	Pleosporales	Cochliobolus	heterostrophus	race T		32.93	DOI: 10.1371/journal.ppat.1003037
Ascomycota	Pezizomycotina	Dothideomycetes	Pleosporales	Cochliobolus	heterostrophus	race T		36.46	DOI: 10.1371/journal.ppat.1003037
Ascomycota	Pezizomycotina	Dothideomycetes	Pleosporales	Cochliobolus	lunatus			31.17	http://genome.jgi-psf.org/Coclu2/Coclu2.info.html
Ascomycota	Pezizomycotina	Dothideomycetes	Pleosporales	Cochliobolus	miyabeanus			31.36	DOI: 10.1371/journal.pgen.1003233
Ascomycota	Pezizomycotina	Dothideomycetes	Pleosporales	Cochliobolus	sativus			33	http://www.zbi.ee/fungal-genomesize
Ascomycota	Pezizomycotina	Dothideomycetes	Pleosporales	Cochliobolus	sativus			34.42	DOI: 10.1371/journal.ppat.1003037
Ascomycota	Pezizomycotina	Dothideomycetes	Pleosporales	Cochliobolus	victoriae			32.83	DOI: 10.1371/journal.pgen.1003233
Ascomycota	Pezizomycotina	Dothideomycetes	Pleosporales	Coleroa	chaetomium			13.7	http://www.zbi.ee/fungal-genomesize
Ascomycota	Pezizomycotina	Dothideomycetes	Pleosporales	Cucurbitaria	berberidis			32.91	http://genome.jgi-psf.org/Cucbe1/Cucbe1.info.html
Ascomycota	Pezizomycotina	Dothideomycetes	Pleosporales	Didymella	exigua			34.39	http://genome.jgi-psf.org/Didex1/Didex1.info.html
Ascomycota	Pezizomycotina	Dothideomycetes	Pleosporales	Dothidotthia	symphoricarpi			34.43	http://genome.jgi-psf.org/Dotsy1/Dotsy1.info.html
Ascomycota	Pezizomycotina	Dothideomycetes	Pleosporales	Karstenula	rhodostoma			45.07	http://genome.jgi-psf.org/Karrh1/Karrh1.info.html
Ascomycota	Pezizomycotina	Dothideomycetes	Pleosporales	Lentithecium	fluviatile			54.69	http://genome.jgi-psf.org/Lenfl1/Lenfl1.info.html
Ascomycota	Pezizomycotina	Dothideomycetes	Pleosporales	Leptosphaeria	maculans			44.89	DOI: 10.1038/ncomms1189
Ascomycota	Pezizomycotina	Dothideomycetes	Pleosporales	Lophiostoma	macrostomum			42.58	http://genome.jgi-psf.org/Lopma1/Lopma1.info.html
Ascomycota	Pezizomycotina	Dothideomycetes	Pleosporales	Lophiostoma	macrostomum			42.58	http://genome.jgi-psf.org/Lopma1/Lopma1.info.html
Ascomycota	Pezizomycotina	Dothideomycetes	Pleosporales	Melanomma	pulvis-pyrius			42.09	http://genome.jgi-psf.org/Melpu1/Melpu1.info.html
Ascomycota	Pezizomycotina	Dothideomycetes	Pleosporales	Phaeosphaeria	caricinella		Coronellaria caricinella	25.7	http://www.zbi.ee/fungal-genomesize
Ascomycota	Pezizomycotina	Dothideomycetes	Pleosporales	Phaeosphaeria	nodorum		Stagonospora nodorum	28	http://www.zbi.ee/fungal-genomesize
Ascomycota	Pezizomycotina	Dothideomycetes	Pleosporales	Phaeosphaeria	nodorum		Stagonospora nodorum	37.24	http://www.broadinstitute.org/annotation/genome/stagonospora_nodorum/GenomeStats.html
Ascomycota	Pezizomycotina	Dothideomycetes	Pleosporales	Phaeosphaeria	nodorum		Stagonospora nodorum	37.21	http://www.broadinstitute.org/annotation/genome/stagonospora_nodorum/GenomeStats.html
Ascomycota	Pezizomycotina	Dothideomycetes	Pleosporales	Phoma	tracheiphila			34.24	http://genome.jgi-psf.org/Photr1/Photr1.info.html
Ascomycota	Pezizomycotina	Dothideomycetes	Pleosporales	Pleomassaria	siparia			43.18	http://genome.jgi-psf.org/Plesi1/Plesi1.info.html
Ascomycota	Pezizomycotina	Dothideomycetes	Pleosporales	Pleomassaria	siparia			43.18	http://genome.jgi-psf.org/Plesi1/Plesi1.info.html
Ascomycota	Pezizomycotina	Dothideomycetes	Pleosporales	Pyrenochaeta	lycopersici			54.9	DOI: 10.1186/1471-2164-15-313
Ascomycota	Pezizomycotina	Dothideomycetes	Pleosporales	Pyrenophora	graminea			41.3	http://www.zbi.ee/fungal-genomesize
Ascomycota	Pezizomycotina	Dothideomycetes	Pleosporales	Pyrenophora	graminea			41.3	http://www.zbi.ee/fungal-genomesize
Ascomycota	Pezizomycotina	Dothideomycetes	Pleosporales	Pyrenophora	graminea			43.9	http://www.zbi.ee/fungal-genomesize
Ascomycota	Pezizomycotina	Dothideomycetes	Pleosporales	Pyrenophora	graminea			44.5	http://www.zbi.ee/fungal-genomesize
Ascomycota	Pezizomycotina	Dothideomycetes	Pleosporales	Pyrenophora	teres	teres		41.95	DOI: 10.1186/gb-2010-11-11-r109
Ascomycota	Pezizomycotina	Dothideomycetes	Pleosporales	Pyrenophora	tritici-repentis			37.84	DOI: 10.1371/journal.ppat.1003037
Ascomycota	Pezizomycotina	Dothideomycetes	Pleosporales	Setosphaeria	turcica			43.01	DOI: 10.1371/journal.ppat.1003037
Ascomycota	Pezizomycotina	Dothideomycetes	Pleosporales	Sporormia	fimetaria			25.89	http://genome.jgi-psf.org/Spofi1/Spofi1.info.html
Ascomycota	Pezizomycotina	Dothideomycetes	Pleosporales	Zopfia	rhizophila			152.78	http://genome.jgi-psf.org/Zoprh1/Zoprh1.info.html
Ascomycota	Pezizomycotina	Dothideomycetes	Trypetheliales	Trypethelium	eluteriae			32.16	http://genome.jgi-psf.org/Tryvi1/Tryvi1.info.html
Ascomycota	Pezizomycotina	Dothideomycetes	Venturiales	Ochroconis	constricta			34.6	DOI: 10.1128/genomeA.00074-14
Ascomycota	Pezizomycotina	Eurotiomycetes	Ascosphaerales	Ascosphaera	apis			24	http://www.zbi.ee/fungal-genomesize
Ascomycota	Pezizomycotina	Eurotiomycetes	Ascosphaerales	Ascosphaera	apis		Ajellomyces capsulatu	24	http://www.zbi.ee/fungal-genomesize
Ascomycota	Pezizomycotina	Eurotiomycetes	Ascosphaerales	Ascosphaera	apis		Ajellomyces capsulatu	28	http://www.zbi.ee/fungal-genomesize
Ascomycota	Pezizomycotina	Eurotiomycetes	Ascosphaerales	Ascosphaera	apis			21.6	DOI: 10.1111/j.1365-2583.2006.00694.x
Ascomycota	Pezizomycotina	Eurotiomycetes	Chaetothyriales	Capronia	coronata			25.81	http://www.broadinstitute.org/annotation/genome/Black_Yeasts/GenomeStats.html
Ascomycota	Pezizomycotina	Eurotiomycetes	Chaetothyriales	Capronia	epimyces			28.89	http://www.broadinstitute.org/annotation/genome/Black_Yeasts/GenomeStats.html
Ascomycota	Pezizomycotina	Eurotiomycetes	Chaetothyriales	Cladophialophora	carrionii			28.99	http://www.broadinstitute.org/annotation/genome/Black_Yeasts/GenomeStats.html
Ascomycota	Pezizomycotina	Eurotiomycetes	Chaetothyriales	Cladophialophora	psammophila			39.42	http://www.broadinstitute.org/annotation/genome/Black_Yeasts/GenomeStats.html
Ascomycota	Pezizomycotina	Eurotiomycetes	Chaetothyriales	Cladophialophora	yegresii			27.9	http://www.broadinstitute.org/annotation/genome/Black_Yeasts/GenomeStats.html
Ascomycota	Pezizomycotina	Eurotiomycetes	Chaetothyriales	Coniosporium	apollinis			28.65	http://www.broadinstitute.org/annotation/genome/Black_Yeasts/GenomeStats.html
Ascomycota	Pezizomycotina	Eurotiomycetes	Chaetothyriales	Exophiala	aquamarina			41.57	http://www.broadinstitute.org/annotation/genome/Black_Yeasts/GenomeStats.html
Ascomycota	Pezizomycotina	Eurotiomycetes	Chaetothyriales	Exophiala	dermatitidis		Wangiella dermatitidis	19	http://www.zbi.ee/fungal-genomesize
Ascomycota	Pezizomycotina	Eurotiomycetes	Chaetothyriales	Exophiala	dermatitis			26.35	http://www.broadinstitute.org/annotation/genome/Black_Yeasts/GenomeStats.html
Ascomycota	Pezizomycotina	Eurotiomycetes	Chaetothyriales	Phialophora	europaea			28.78	http://www.broadinstitute.org/annotation/genome/Black_Yeasts/GenomeStats.html
Ascomycota	Pezizomycotina	Eurotiomycetes	Eurotiales	Aspergillus	acidus			37.47	http://genome.jgi-psf.org/Aspfo1/Aspfo1.info.html
Ascomycota	Pezizomycotina	Eurotiomycetes	Eurotiales	Aspergillus	aculeatus			35.4	http://www.zbi.ee/fungal-genomesize
Ascomycota	Pezizomycotina	Eurotiomycetes	Eurotiales	Aspergillus	brasiliensis			35.81	http://genome.jgi-psf.org/Aspbr1/Aspbr1.info.html
Ascomycota	Pezizomycotina	Eurotiomycetes	Eurotiales	Aspergillus	carbonarius			36.3	http://genome.jgi-psf.org/Aspca3/Aspca3.info.html
Ascomycota	Pezizomycotina	Eurotiomycetes	Eurotiales	Aspergillus	clavatus			27.86	http://www.broadinstitute.org/annotation/genome/aspergillus_group/GenomeStats.html
Ascomycota	Pezizomycotina	Eurotiomycetes	Eurotiales	Aspergillus	clavatus			35	http://www.zbi.ee/fungal-genomesize
Ascomycota	Pezizomycotina	Eurotiomycetes	Eurotiales	Aspergillus	fischeri		Neosartorya fischeri	29	http://www.zbi.ee/fungal-genomesize
Ascomycota	Pezizomycotina	Eurotiomycetes	Eurotiales	Aspergillus	fischeri		Neosartorya fischeri	32.55	http://www.broadinstitute.org/annotation/genome/aspergillus_group/GenomeStats.html
Ascomycota	Pezizomycotina	Eurotiomycetes	Eurotiales	Aspergillus	flavus			36	http://www.zbi.ee/fungal-genomesize
Ascomycota	Pezizomycotina	Eurotiomycetes	Eurotiales	Aspergillus	flavus			36.79	http://www.zbi.ee/fungal-genomesize
Ascomycota	Pezizomycotina	Eurotiomycetes	Eurotiales	Aspergillus	flavus			36.89	http://www.zbi.ee/fungal-genomesize
Ascomycota	Pezizomycotina	Eurotiomycetes	Eurotiales	Aspergillus	flavus			40	http://www.zbi.ee/fungal-genomesize
Ascomycota	Pezizomycotina	Eurotiomycetes	Eurotiales	Aspergillus	fumigatus			15.8	http://www.zbi.ee/fungal-genomesize
Ascomycota	Pezizomycotina	Eurotiomycetes	Eurotiales	Aspergillus	fumigatus			29.38	http://www.broadinstitute.org/annotation/genome/aspergillus_group/GenomeStats.html
Ascomycota	Pezizomycotina	Eurotiomycetes	Eurotiales	Aspergillus	fumigatus			29.4	http://www.zbi.ee/fungal-genomesize
Ascomycota	Pezizomycotina	Eurotiomycetes	Eurotiales	Aspergillus	glaucus			27.99	http://genome.jgi-psf.org/Aspgl1/Aspgl1.info.html
Ascomycota	Pezizomycotina	Eurotiomycetes	Eurotiales	Aspergillus	nidulans			30.87	http://www.broadinstitute.org/annotation/genome/aspergillus_group/GenomeStats.html
Ascomycota	Pezizomycotina	Eurotiomycetes	Eurotiales	Aspergillus	niger	niger	Aspergillus niger	29.68	http://www.zbi.ee/fungal-genomesize
Ascomycota	Pezizomycotina	Eurotiomycetes	Eurotiales	Aspergillus	niger	niger	Aspergillus niger	33.98	http://www.zbi.ee/fungal-genomesize
Ascomycota	Pezizomycotina	Eurotiomycetes	Eurotiales	Aspergillus	niger	niger	Aspergillus niger	34.5	http://www.zbi.ee/fungal-genomesize
Ascomycota	Pezizomycotina	Eurotiomycetes	Eurotiales	Aspergillus	niger	niger	Aspergillus niger	34.85	http://genome.jgi-psf.org/Aspni7/Aspni7.info.html
Ascomycota	Pezizomycotina	Eurotiomycetes	Eurotiales	Aspergillus	niger	niger	Aspergillus niger	35.5	http://www.zbi.ee/fungal-genomesize
Ascomycota	Pezizomycotina	Eurotiomycetes	Eurotiales	Aspergillus	niger		Aspergillus niger	35.6	http://www.zbi.ee/fungal-genomesize
Ascomycota	Pezizomycotina	Eurotiomycetes	Eurotiales	Aspergillus	niger	niger	Aspergillus niger	36	http://www.zbi.ee/fungal-genomesize
Ascomycota	Pezizomycotina	Eurotiomycetes	Eurotiales	Aspergillus	niger	niger	Aspergillus niger	36.39	http://www.zbi.ee/fungal-genomesize
Ascomycota	Pezizomycotina	Eurotiomycetes	Eurotiales	Aspergillus	niger	niger	Aspergillus niger	37	http://www.zbi.ee/fungal-genomesize
Ascomycota	Pezizomycotina	Eurotiomycetes	Eurotiales	Aspergillus	niger			37.2	http://www.broadinstitute.org/annotation/genome/aspergillus_group/GenomeStats.html
Ascomycota	Pezizomycotina	Eurotiomycetes	Eurotiales	Aspergillus	niger	niger	Aspergillus niger	38.5	http://www.zbi.ee/fungal-genomesize
Ascomycota	Pezizomycotina	Eurotiomycetes	Eurotiales	Aspergillus	oryzae	oryzae	Aspergillus oryzae	37.12	http://www.broadinstitute.org/annotation/genome/aspergillus_group/GenomeStats.html
Ascomycota	Pezizomycotina	Eurotiomycetes	Eurotiales	Aspergillus	oryzae	oryzae	Aspergillus oryzae	37.91	http://www.zbi.ee/fungal-genomesize
Ascomycota	Pezizomycotina	Eurotiomycetes	Eurotiales	Aspergillus	sydowii			34.38	http://genome.jgi-psf.org/Aspsy1/Aspsy1.info.html
Ascomycota	Pezizomycotina	Eurotiomycetes	Eurotiales	Aspergillus	terreus			29.33	http://www.broadinstitute.org/annotation/genome/aspergillus_group/GenomeStats.html
Ascomycota	Pezizomycotina	Eurotiomycetes	Eurotiales	Aspergillus	terreus			35	http://www.zbi.ee/fungal-genomesize
Ascomycota	Pezizomycotina	Eurotiomycetes	Eurotiales	Aspergillus	terreus			35	http://www.zbi.ee/fungal-genomesize
Ascomycota	Pezizomycotina	Eurotiomycetes	Eurotiales	Aspergillus	tubingensis			35.15	http://genome.jgi-psf.org/Asptu1/Asptu1.info.html
Ascomycota	Pezizomycotina	Eurotiomycetes	Eurotiales	Aspergillus	versicolor			33.13	http://genome.jgi-psf.org/Aspve1/Aspve1.info.html
Ascomycota	Pezizomycotina	Eurotiomycetes	Eurotiales	Aspergillus	wentii			31.35	http://genome.jgi-psf.org/Aspwe1/Aspwe1.info.html
Ascomycota	Pezizomycotina	Eurotiomycetes	Eurotiales	Aspergillus	zonatus			28.92	http://genome.jgi-psf.org/Aspzo1/Aspzo1.info.html
Ascomycota	Pezizomycotina	Eurotiomycetes	Eurotiales	Emericella	nidulans		Aspergillus nidulans	29.32	http://www.zbi.ee/fungal-genomesize
Ascomycota	Pezizomycotina	Eurotiomycetes	Eurotiales	Emericella	nidulans		Aspergillus nidulans	30.16	http://www.zbi.ee/fungal-genomesize
Ascomycota	Pezizomycotina	Eurotiomycetes	Eurotiales	Emericella	nidulans		Aspergillus nidulans	30.5	http://www.zbi.ee/fungal-genomesize
Ascomycota	Pezizomycotina	Eurotiomycetes	Eurotiales	Emericella	nidulans		Aspergillus nidulans	31	http://www.zbi.ee/fungal-genomesize
Ascomycota	Pezizomycotina	Eurotiomycetes	Eurotiales	Emericella	nidulans		Aspergillus nidulans	31	http://www.zbi.ee/fungal-genomesize
Ascomycota	Pezizomycotina	Eurotiomycetes	Eurotiales	Emericella	nidulans		Aspergillus nidulans	31	http://www.zbi.ee/fungal-genomesize
Ascomycota	Pezizomycotina	Eurotiomycetes	Eurotiales	Emericella	nidulans		Aspergillus nidulans	31	http://www.zbi.ee/fungal-genomesize
Ascomycota	Pezizomycotina	Eurotiomycetes	Eurotiales	Eurotium	rubrum			26.21	DOI: 10.1038/ncomms4745
Ascomycota	Pezizomycotina	Eurotiomycetes	Eurotiales	Penicillium	chrysogenum	chrysogenum	Penicillium chrysogenum	31.34	http://genome.jgi-psf.org/Pench1/Pench1.info.html
Ascomycota	Pezizomycotina	Eurotiomycetes	Eurotiales	Penicillium	marneffei			28	http://www.zbi.ee/fungal-genomesize
Ascomycota	Pezizomycotina	Eurotiomycetes	Eurotiales	Penicillium	minioluteum			30	http://www.zbi.ee/fungal-genomesize
Ascomycota	Pezizomycotina	Eurotiomycetes	Eurotiales	Penicillium	purpurogenum			21.2	http://www.zbi.ee/fungal-genomesize
Ascomycota	Pezizomycotina	Eurotiomycetes	Eurotiales	Thermoascus	aurantiacus			28.49	http://genome.jgi-psf.org/Theau1/Theau1.info.html
Ascomycota	Pezizomycotina	Eurotiomycetes	Incertae sedis	Amorphotheca	resinae			28.63	http://genome.jgi-psf.org/Amore1/Amore1.info.html
Ascomycota	Pezizomycotina	Eurotiomycetes	Incertae sedis	Monascus	purpureus			23.44	http://genome.jgi-psf.org/Monpu1/Monpu1.info.html
Ascomycota	Pezizomycotina	Eurotiomycetes	Incertae sedis	Monascus	ruber			24.8	http://genome.jgi-psf.org/Monru1/Monru1.info.html
Ascomycota	Pezizomycotina	Eurotiomycetes	Mycocaliciales	Mycocalicium	subtile			12.9	http://www.zbi.ee/fungal-genomesize
Ascomycota	Pezizomycotina	Eurotiomycetes	Onygenales	Arthroderma	benhamiae			22.22	http://www.broadinstitute.org/annotation/genome/dermatophyte_comparative/GenomeStats.html
Ascomycota	Pezizomycotina	Eurotiomycetes	Onygenales	Arthroderma	gypseum			23.25	http://www.broadinstitute.org/annotation/genome/dermatophyte_comparative/GenomeStats.html
Ascomycota	Pezizomycotina	Eurotiomycetes	Onygenales	Blastomyces	dermatitidis			28	http://www.zbi.ee/fungal-genomesize
Ascomycota	Pezizomycotina	Eurotiomycetes	Onygenales	Blastomyces	dermatitidis		Ajellomyces dermatitidis	28	http://www.zbi.ee/fungal-genomesize
Ascomycota	Pezizomycotina	Eurotiomycetes	Onygenales	Blastomyces	dermatitidis		Ajellomyces dermatitidis	75.35	http://www.broadinstitute.org/annotation/genome/blastomyces_dermatitidis/GenomeStats.html
Ascomycota	Pezizomycotina	Eurotiomycetes	Onygenales	Coccidioides	immitis			27.73	http://www.zbi.ee/fungal-genomesize
Ascomycota	Pezizomycotina	Eurotiomycetes	Onygenales	Coccidioides	immitis			28	http://www.zbi.ee/fungal-genomesize
Ascomycota	Pezizomycotina	Eurotiomycetes	Onygenales	Coccidioides	immitis			28.2	http://www.zbi.ee/fungal-genomesize
Ascomycota	Pezizomycotina	Eurotiomycetes	Onygenales	Coccidioides	immitis			28.3	http://www.zbi.ee/fungal-genomesize
Ascomycota	Pezizomycotina	Eurotiomycetes	Onygenales	Coccidioides	immitis			29	http://www.zbi.ee/fungal-genomesize
Ascomycota	Pezizomycotina	Eurotiomycetes	Onygenales	Coccidioides	immitis			28.95	http://www.broadinstitute.org/annotation/genome/coccidioides_group/GenomeStats.html
Ascomycota	Pezizomycotina	Eurotiomycetes	Onygenales	Coccidioides	immitis			29	http://www.zbi.ee/fungal-genomesize
Ascomycota	Pezizomycotina	Eurotiomycetes	Onygenales	Coccidioides	immitis			29	http://www.zbi.ee/fungal-genomesize
Ascomycota	Pezizomycotina	Eurotiomycetes	Onygenales	Coccidioides	immitis			29	http://www.zbi.ee/fungal-genomesize
Ascomycota	Pezizomycotina	Eurotiomycetes	Onygenales	Coccidioides	posadasii			28.15	http://www.broadinstitute.org/annotation/genome/coccidioides_group/GenomeStats.html
Ascomycota	Pezizomycotina	Eurotiomycetes	Onygenales	Coccidioides	posadasii			29	http://www.zbi.ee/fungal-genomesize
Ascomycota	Pezizomycotina	Eurotiomycetes	Onygenales	Coccidioides	posadasii			29	http://www.zbi.ee/fungal-genomesize
Ascomycota	Pezizomycotina	Eurotiomycetes	Onygenales	Coccidioides	posadasii			29	http://www.zbi.ee/fungal-genomesize
Ascomycota	Pezizomycotina	Eurotiomycetes	Onygenales	Coccidioides	posadasii			29	http://www.zbi.ee/fungal-genomesize
Ascomycota	Pezizomycotina	Eurotiomycetes	Onygenales	Coccidioides	posadasii			29	http://www.zbi.ee/fungal-genomesize
Ascomycota	Pezizomycotina	Eurotiomycetes	Onygenales	Coccidioides	posadasii			29	http://www.zbi.ee/fungal-genomesize
Ascomycota	Pezizomycotina	Eurotiomycetes	Onygenales	Coccidioides	posadasii			29	http://www.zbi.ee/fungal-genomesize
Ascomycota	Pezizomycotina	Eurotiomycetes	Onygenales	Coccidioides	posadasii			29	http://www.zbi.ee/fungal-genomesize
Ascomycota	Pezizomycotina	Eurotiomycetes	Onygenales	Coccidioides	posadasii			29	http://www.zbi.ee/fungal-genomesize
Ascomycota	Pezizomycotina	Eurotiomycetes	Onygenales	Coccidioides	posadasii			29	http://www.zbi.ee/fungal-genomesize
Ascomycota	Pezizomycotina	Eurotiomycetes	Onygenales	Coccidioides	posadasii		Coccidioides immitis non-California species	29	http://www.zbi.ee/fungal-genomesize
Ascomycota	Pezizomycotina	Eurotiomycetes	Onygenales	Gymnascella	aurantiaca			25.35	http://genome.jgi-psf.org/Gymau1/Gymau1.info.html
Ascomycota	Pezizomycotina	Eurotiomycetes	Onygenales	Gymnascella	citrina			25.16	http://genome.jgi-psf.org/Gymci1_1/Gymci1_1.info.html
Ascomycota	Pezizomycotina	Eurotiomycetes	Onygenales	Histoplasma	capsulatum		Ajellomyces capsulatum	38.92	http://www.broadinstitute.org/annotation/genome/dimorph_collab/GenomeStats.html
Ascomycota	Pezizomycotina	Eurotiomycetes	Onygenales	Histoplasma	capsulatum		Ajellomyces capsulatum	24	http://www.zbi.ee/fungal-genomesize
Ascomycota	Pezizomycotina	Eurotiomycetes	Onygenales	Histoplasma	capsulatum			36.2	http://www.zbi.ee/fungal-genomesize
Ascomycota	Pezizomycotina	Eurotiomycetes	Onygenales	Microsporum	canis			23.24	http://www.broadinstitute.org/annotation/genome/dermatophyte_comparative/GenomeStats.html
Ascomycota	Pezizomycotina	Eurotiomycetes	Onygenales	Onygena	corvina			15.4	http://www.zbi.ee/fungal-genomesize
Ascomycota	Pezizomycotina	Eurotiomycetes	Onygenales	Paracoccidioides	brasiliensis			23	http://www.zbi.ee/fungal-genomesize
Ascomycota	Pezizomycotina	Eurotiomycetes	Onygenales	Paracoccidioides	brasiliensis			23.3	http://www.zbi.ee/fungal-genomesize
Ascomycota	Pezizomycotina	Eurotiomycetes	Onygenales	Paracoccidioides	brasiliensis			23.4	http://www.zbi.ee/fungal-genomesize
Ascomycota	Pezizomycotina	Eurotiomycetes	Onygenales	Paracoccidioides	brasiliensis			23.7	http://www.zbi.ee/fungal-genomesize
Ascomycota	Pezizomycotina	Eurotiomycetes	Onygenales	Paracoccidioides	brasiliensis			23.8	http://www.zbi.ee/fungal-genomesize
Ascomycota	Pezizomycotina	Eurotiomycetes	Onygenales	Paracoccidioides	brasiliensis			24	http://www.zbi.ee/fungal-genomesize
Ascomycota	Pezizomycotina	Eurotiomycetes	Onygenales	Paracoccidioides	brasiliensis			24.9	http://www.zbi.ee/fungal-genomesize
Ascomycota	Pezizomycotina	Eurotiomycetes	Onygenales	Paracoccidioides	brasiliensis			25	http://www.zbi.ee/fungal-genomesize
Ascomycota	Pezizomycotina	Eurotiomycetes	Onygenales	Paracoccidioides	brasiliensis			25.8	http://www.zbi.ee/fungal-genomesize
Ascomycota	Pezizomycotina	Eurotiomycetes	Onygenales	Paracoccidioides	brasiliensis			26.3	http://www.zbi.ee/fungal-genomesize
Ascomycota	Pezizomycotina	Eurotiomycetes	Onygenales	Paracoccidioides	brasiliensis			27.6	http://www.zbi.ee/fungal-genomesize
Ascomycota	Pezizomycotina	Eurotiomycetes	Onygenales	Paracoccidioides	brasiliensis			28.3	http://www.zbi.ee/fungal-genomesize
Ascomycota	Pezizomycotina	Eurotiomycetes	Onygenales	Paracoccidioides	brasiliensis			28.5	http://www.zbi.ee/fungal-genomesize
Ascomycota	Pezizomycotina	Eurotiomycetes	Onygenales	Paracoccidioides	brasiliensis			28.9	http://www.zbi.ee/fungal-genomesize
Ascomycota	Pezizomycotina	Eurotiomycetes	Onygenales	Paracoccidioides	brasiliensis			29.6	http://www.zbi.ee/fungal-genomesize
Ascomycota	Pezizomycotina	Eurotiomycetes	Onygenales	Paracoccidioides	brasiliensis			29.7	http://www.zbi.ee/fungal-genomesize
Ascomycota	Pezizomycotina	Eurotiomycetes	Onygenales	Paracoccidioides	brasiliensis			29.9	http://www.zbi.ee/fungal-genomesize
Ascomycota	Pezizomycotina	Eurotiomycetes	Onygenales	Paracoccidioides	brasiliensis			30.1	http://www.zbi.ee/fungal-genomesize
Ascomycota	Pezizomycotina	Eurotiomycetes	Onygenales	Paracoccidioides	brasiliensis			30.2	http://www.zbi.ee/fungal-genomesize
Ascomycota	Pezizomycotina	Eurotiomycetes	Onygenales	Paracoccidioides	brasiliensis			30.5	http://www.zbi.ee/fungal-genomesize
Ascomycota	Pezizomycotina	Eurotiomycetes	Onygenales	Paracoccidioides	brasiliensis			30.5	http://www.zbi.ee/fungal-genomesize
Ascomycota	Pezizomycotina	Eurotiomycetes	Onygenales	Paracoccidioides	brasiliensis			30.7	http://www.zbi.ee/fungal-genomesize
Ascomycota	Pezizomycotina	Eurotiomycetes	Onygenales	Paracoccidioides	brasiliensis			30.9	http://www.zbi.ee/fungal-genomesize
Ascomycota	Pezizomycotina	Eurotiomycetes	Onygenales	Paracoccidioides	brasiliensis			31.2	http://www.zbi.ee/fungal-genomesize
Ascomycota	Pezizomycotina	Eurotiomycetes	Onygenales	Paracoccidioides	brasiliensis			31.3	http://www.zbi.ee/fungal-genomesize
Ascomycota	Pezizomycotina	Eurotiomycetes	Onygenales	Paracoccidioides	brasiliensis			31.7	http://www.zbi.ee/fungal-genomesize
Ascomycota	Pezizomycotina	Eurotiomycetes	Onygenales	Paracoccidioides	brasiliensis			32	http://www.zbi.ee/fungal-genomesize
Ascomycota	Pezizomycotina	Eurotiomycetes	Onygenales	Paracoccidioides	brasiliensis			32.3	http://www.zbi.ee/fungal-genomesize
Ascomycota	Pezizomycotina	Eurotiomycetes	Onygenales	Paracoccidioides	brasiliensis			32.94	http://www.broadinstitute.org/annotation/genome/dimorph_collab/GenomeStats.html
Ascomycota	Pezizomycotina	Eurotiomycetes	Onygenales	Paracoccidioides	brasiliensis			34.8	http://www.zbi.ee/fungal-genomesize
Ascomycota	Pezizomycotina	Eurotiomycetes	Onygenales	Paracoccidioides	brasiliensis			35.3	http://www.zbi.ee/fungal-genomesize
Ascomycota	Pezizomycotina	Eurotiomycetes	Onygenales	Paracoccidioides	brasiliensis			35.5	http://www.zbi.ee/fungal-genomesize
Ascomycota	Pezizomycotina	Eurotiomycetes	Onygenales	Paracoccidioides	brasiliensis			43.5	http://www.zbi.ee/fungal-genomesize
Ascomycota	Pezizomycotina	Eurotiomycetes	Onygenales	Paracoccidioides	brasiliensis			45.7	http://www.zbi.ee/fungal-genomesize
Ascomycota	Pezizomycotina	Eurotiomycetes	Onygenales	Paracoccidioides	brasiliensis			47.8	http://www.zbi.ee/fungal-genomesize
Ascomycota	Pezizomycotina	Eurotiomycetes	Onygenales	Paracoccidioides	brasiliensis			53	http://www.zbi.ee/fungal-genomesize
Ascomycota	Pezizomycotina	Eurotiomycetes	Onygenales	Paracoccidioides	brasiliensis			57.2	http://www.zbi.ee/fungal-genomesize
Ascomycota	Pezizomycotina	Eurotiomycetes	Onygenales	Paracoccidioides	brasiliensis			60.9	http://www.zbi.ee/fungal-genomesize
Ascomycota	Pezizomycotina	Eurotiomycetes	Onygenales	Paracoccidioides	brasiliensis			66.6	http://www.zbi.ee/fungal-genomesize
Ascomycota	Pezizomycotina	Eurotiomycetes	Onygenales	Paracoccidioides	brasiliensis			66.8	http://www.zbi.ee/fungal-genomesize
Ascomycota	Pezizomycotina	Eurotiomycetes	Onygenales	Paracoccidioides	brasiliensis			69.4	http://www.zbi.ee/fungal-genomesize
Ascomycota	Pezizomycotina	Eurotiomycetes	Onygenales	Paracoccidioides	brasiliensis			73.6	http://www.zbi.ee/fungal-genomesize
Ascomycota	Pezizomycotina	Eurotiomycetes	Onygenales	Trichophyton	equinum			24.13	http://www.broadinstitute.org/annotation/genome/dermatophyte_comparative/GenomeStats.html
Ascomycota	Pezizomycotina	Eurotiomycetes	Onygenales	Trichophyton	interdigitale			21.94	http://www.broadinstitute.org/annotation/genome/dermatophyte_comparative/GenomeStats.html
Ascomycota	Pezizomycotina	Eurotiomycetes	Onygenales	Trichophyton	rubrum			22.5	http://www.broadinstitute.org/annotation/genome/dermatophyte_comparative/GenomeStats.html
Ascomycota	Pezizomycotina	Eurotiomycetes	Onygenales	Trichophyton	rubrum			35	http://www.zbi.ee/fungal-genomesize
Ascomycota	Pezizomycotina	Eurotiomycetes	Onygenales	Trichophyton	rubrum			35	http://www.zbi.ee/fungal-genomesize
Ascomycota	Pezizomycotina	Eurotiomycetes	Onygenales	Trichophyton	rubrum			40	http://www.zbi.ee/fungal-genomesize
Ascomycota	Pezizomycotina	Eurotiomycetes	Onygenales	Trichophyton	tonsurans			22.96	http://www.broadinstitute.org/annotation/genome/dermatophyte_comparative/GenomeStats.html
Ascomycota	Pezizomycotina	Eurotiomycetes	Onygenales	Trichophyton	verrucosum			22.54	http://www.broadinstitute.org/annotation/genome/dermatophyte_comparative/GenomeStats.html
Ascomycota	Pezizomycotina	Eurotiomycetes	Onygenales	Uncinocarpus	reesii			22.33	http://www.broadinstitute.org/annotation/genome/uncinocarpus_reesii.3/SingleGenomeIndex.html
Ascomycota	Pezizomycotina	Eurotiomycetes	Verrucariales	Endocarpon	pusillum			37.5	DOI: 10.1186/1471-2164-15-34
Ascomycota	Pezizomycotina	Lecanoromycetes	Baeomycetales	Baeomyces	rufus			13.3	http://www.zbi.ee/fungal-genomesize
Ascomycota	Pezizomycotina	Lecanoromycetes	Lecanorales	Calicium	adspersum cf.			13.3	http://www.zbi.ee/fungal-genomesize
Ascomycota	Pezizomycotina	Lecanoromycetes	Lecanorales	Cladonia	grayi			39.6	http://genome.jgi.doe.gov/Clagr2/Clagr2.info.html
Ascomycota	Pezizomycotina	Lecanoromycetes	Lecanorales	Cladonia	macilenta			37.11	DOI: 10.1128/genomeA.00695-13
Ascomycota	Pezizomycotina	Lecanoromycetes	Lecanorales	Letharia	californica			41.2	http://www.zbi.ee/fungal-genomesize
Ascomycota	Pezizomycotina	Lecanoromycetes	Lecanorales	Letharia	vulpina			28.7	http://www.zbi.ee/fungal-genomesize
Ascomycota	Pezizomycotina	Lecanoromycetes	Lecanorales	Micarea	prasina			7.7	http://www.zbi.ee/fungal-genomesize
Ascomycota	Pezizomycotina	Lecanoromycetes	Lecanorales	Porpidia	crustulata			15.4	http://www.zbi.ee/fungal-genomesize
Ascomycota	Pezizomycotina	Lecanoromycetes	Ostropales	Stictis	radiata cf.			16.7	http://www.zbi.ee/fungal-genomesize
Ascomycota	Pezizomycotina	Lecanoromycetes	Teloschistales	Gyalolechia	flavorubescens			34.4	DOI: 10.1128/genomeA.00678-13
Ascomycota	Pezizomycotina	Lecanoromycetes	Teloschistales	Xanthoria	parietina			31.9	http://genome.jgi-psf.org/Xanpa1/Xanpa1.info.html
Ascomycota	Pezizomycotina	Lecanoromycetes	Umbilicariales	Umbilicaria	muehlenbergii			34.81	DOI: 10.1128/genomeA.00357-14
Ascomycota	Pezizomycotina	Leotiomycetes	Elaphomycetales	Elaphomyces	muricatus		Melanogaster variegatus	43.31	http://www.zbi.ee/fungal-genomesize
Ascomycota	Pezizomycotina	Leotiomycetes	Erysiphales	Blumeria	graminis	hordei		118.73	DOI: 10.1126/science.1194573
Ascomycota	Pezizomycotina	Leotiomycetes	Erysiphales	Erisiphe	pisi			150	http://www.mpipz.mpg.de/powdery_mildew_project_description
Ascomycota	Pezizomycotina	Leotiomycetes	Erysiphales	Golovinomyces	orontii			150	http://www.mpipz.mpg.de/powdery_mildew_project_description
Ascomycota	Pezizomycotina	Leotiomycetes	Helotiales	Albotricha	acutipila		Dasyscyphella acutipilosa	27	http://www.zbi.ee/fungal-genomesize
Ascomycota	Pezizomycotina	Leotiomycetes	Helotiales	Allophylaria	campanuliformis		Allophylaria filicum	19.3	http://www.zbi.ee/fungal-genomesize
Ascomycota	Pezizomycotina	Leotiomycetes	Helotiales	Allophylaria	subliciformis		Allophylaria sublicoides	27.4	http://www.zbi.ee/fungal-genomesize
Ascomycota	Pezizomycotina	Leotiomycetes	Helotiales	Arachnopeziza	aranea cf.		Arachnoscypha cf. aranea	17.2	http://www.zbi.ee/fungal-genomesize
Ascomycota	Pezizomycotina	Leotiomycetes	Helotiales	Arachnopeziza	aurata			16.7	http://www.zbi.ee/fungal-genomesize
Ascomycota	Pezizomycotina	Leotiomycetes	Helotiales	Arachnopeziza	aurata			17.2	http://www.zbi.ee/fungal-genomesize
Ascomycota	Pezizomycotina	Leotiomycetes	Helotiales	Arachnopeziza sp.				15.9	http://www.zbi.ee/fungal-genomesize
Ascomycota	Pezizomycotina	Leotiomycetes	Helotiales	Arachnopeziza sp.				17.2	http://www.zbi.ee/fungal-genomesize
Ascomycota	Pezizomycotina	Leotiomycetes	Helotiales	Ascocorticium	anomalum			8.6	http://www.zbi.ee/fungal-genomesize
Ascomycota	Pezizomycotina	Leotiomycetes	Helotiales	Ascocoryne	cylichnium			12.9	http://www.zbi.ee/fungal-genomesize
Ascomycota	Pezizomycotina	Leotiomycetes	Helotiales	Ascocoryne	sarcoides			8.1	http://www.zbi.ee/fungal-genomesize
Ascomycota	Pezizomycotina	Leotiomycetes	Helotiales	Ascocoryne	sarcoides			9	http://www.zbi.ee/fungal-genomesize
Ascomycota	Pezizomycotina	Leotiomycetes	Helotiales	Ascocoryne	sarcoides			15	http://www.zbi.ee/fungal-genomesize
Ascomycota	Pezizomycotina	Leotiomycetes	Helotiales	Ascocoryne	sarcoides			15	http://www.zbi.ee/fungal-genomesize
Ascomycota	Pezizomycotina	Leotiomycetes	Helotiales	Ascocoryne	sarcoides			34.17	DOI: 10.1371/journal.pgen.1002558
Ascomycota	Pezizomycotina	Leotiomycetes	Helotiales	Ascotremella	faginea			34.3	http://www.zbi.ee/fungal-genomesize
Ascomycota	Pezizomycotina	Leotiomycetes	Helotiales	Belonidium	sulphureum		Trichopeziza sulphurea	16.7	http://www.zbi.ee/fungal-genomesize
Ascomycota	Pezizomycotina	Leotiomycetes	Helotiales	Belonopsis	asteroma			35.6	http://www.zbi.ee/fungal-genomesize
Ascomycota	Pezizomycotina	Leotiomycetes	Helotiales	Belonopsis	guestphalicum cf.		Belonopsis cf. guestphalica	39.4	http://www.zbi.ee/fungal-genomesize
Ascomycota	Pezizomycotina	Leotiomycetes	Helotiales	Belonopsis	lacustris cf.	caricina		32.6	http://www.zbi.ee/fungal-genomesize
Ascomycota	Pezizomycotina	Leotiomycetes	Helotiales	Bisporella	citrina			24	http://www.zbi.ee/fungal-genomesize
Ascomycota	Pezizomycotina	Leotiomycetes	Helotiales	Bisporella	citrina			25.3	http://www.zbi.ee/fungal-genomesize
Ascomycota	Pezizomycotina	Leotiomycetes	Helotiales	Bisporella	citrina			25.7	http://www.zbi.ee/fungal-genomesize
Ascomycota	Pezizomycotina	Leotiomycetes	Helotiales	Bisporella	citrina			25.7	http://www.zbi.ee/fungal-genomesize
Ascomycota	Pezizomycotina	Leotiomycetes	Helotiales	Bisporella	pallescens			40.3	http://www.zbi.ee/fungal-genomesize
Ascomycota	Pezizomycotina	Leotiomycetes	Helotiales	Bisporella	resinicola	varietee		37.3	http://www.zbi.ee/fungal-genomesize
Ascomycota	Pezizomycotina	Leotiomycetes	Helotiales	Bisporella	resinicola			37.3	http://www.zbi.ee/fungal-genomesize
Ascomycota	Pezizomycotina	Leotiomycetes	Helotiales	Bisporella	resinicola			37.3	http://www.zbi.ee/fungal-genomesize
Ascomycota	Pezizomycotina	Leotiomycetes	Helotiales	Bisporella	resinicola			37.3	http://www.zbi.ee/fungal-genomesize
Ascomycota	Pezizomycotina	Leotiomycetes	Helotiales	Bisporella	resinicola			37.3	http://www.zbi.ee/fungal-genomesize
Ascomycota	Pezizomycotina	Leotiomycetes	Helotiales	Bisporella	resinicola			37.3	http://www.zbi.ee/fungal-genomesize
Ascomycota	Pezizomycotina	Leotiomycetes	Helotiales	Bisporella	resinicola			37.3	http://www.zbi.ee/fungal-genomesize
Ascomycota	Pezizomycotina	Leotiomycetes	Helotiales	Bisporella	resinicola			37.3	http://www.zbi.ee/fungal-genomesize
Ascomycota	Pezizomycotina	Leotiomycetes	Helotiales	Bisporella	resinicola			37.3	http://www.zbi.ee/fungal-genomesize
Ascomycota	Pezizomycotina	Leotiomycetes	Helotiales	Bisporella	scolochloae			17.6	http://www.zbi.ee/fungal-genomesize
Ascomycota	Pezizomycotina	Leotiomycetes	Helotiales	Bisporella	subpallida			26.2	http://www.zbi.ee/fungal-genomesize
Ascomycota	Pezizomycotina	Leotiomycetes	Helotiales	Bisporella	sulfurina			22.7	http://www.zbi.ee/fungal-genomesize
Ascomycota	Pezizomycotina	Leotiomycetes	Helotiales	Bisporella	sulfurina			23.2	http://www.zbi.ee/fungal-genomesize
Ascomycota	Pezizomycotina	Leotiomycetes	Helotiales	Bisporella sp.				26.2	http://www.zbi.ee/fungal-genomesize
Ascomycota	Pezizomycotina	Leotiomycetes	Helotiales	Botryotinia	calthae			29.2	http://www.zbi.ee/fungal-genomesize
Ascomycota	Pezizomycotina	Leotiomycetes	Helotiales	Botryotinia	fuckeliana			38	http://www.zbi.ee/fungal-genomesize
Ascomycota	Pezizomycotina	Leotiomycetes	Helotiales	Botrytis	cinerea			38	http://www.zbi.ee/fungal-genomesize
Ascomycota	Pezizomycotina	Leotiomycetes	Helotiales	Botrytis	cinerea			42.66	http://www.broadinstitute.org/annotation/genome/botrytis_cinerea/GenomeStats.html
Ascomycota	Pezizomycotina	Leotiomycetes	Helotiales	Brunnipila	clandestina			17.6	http://www.zbi.ee/fungal-genomesize
Ascomycota	Pezizomycotina	Leotiomycetes	Helotiales	Brunnipila	clandestina			18	http://www.zbi.ee/fungal-genomesize
Ascomycota	Pezizomycotina	Leotiomycetes	Helotiales	Brunnipila	clandestina			19.7	http://www.zbi.ee/fungal-genomesize
Ascomycota	Pezizomycotina	Leotiomycetes	Helotiales	Bryoscyphus	marchantiae cf.		Hymenoscyphus cf. marchantiae	50.6	http://www.zbi.ee/fungal-genomesize
Ascomycota	Pezizomycotina	Leotiomycetes	Helotiales	Bulgaria	inquinans			7.3	http://www.zbi.ee/fungal-genomesize
Ascomycota	Pezizomycotina	Leotiomycetes	Helotiales	Bulgaria	inquinans			8.1	http://www.zbi.ee/fungal-genomesize
Ascomycota	Pezizomycotina	Leotiomycetes	Helotiales	Cadophora	sp.	DSE1049		70.46	http://genome.jgi-psf.org/Cadsp1/Cadsp1.info.html
Ascomycota	Pezizomycotina	Leotiomycetes	Helotiales	Calloria	neglecta			19.3	http://www.zbi.ee/fungal-genomesize
Ascomycota	Pezizomycotina	Leotiomycetes	Helotiales	Calloria	neglecta			19.3	http://www.zbi.ee/fungal-genomesize
Ascomycota	Pezizomycotina	Leotiomycetes	Helotiales	Calycellina	asperipila			66.9	http://www.zbi.ee/fungal-genomesize
Ascomycota	Pezizomycotina	Leotiomycetes	Helotiales	Calycellina	chlorinella			22.3	http://www.zbi.ee/fungal-genomesize
Ascomycota	Pezizomycotina	Leotiomycetes	Helotiales	Calycellina	lutea			38.6	http://www.zbi.ee/fungal-genomesize
Ascomycota	Pezizomycotina	Leotiomycetes	Helotiales	Calycellina	ochracea			17.2	http://www.zbi.ee/fungal-genomesize
Ascomycota	Pezizomycotina	Leotiomycetes	Helotiales	Calycellina	phalaridis		Mollisia phalaridis	18	http://www.zbi.ee/fungal-genomesize
Ascomycota	Pezizomycotina	Leotiomycetes	Helotiales	Calycellina	populina			34.3	http://www.zbi.ee/fungal-genomesize
Ascomycota	Pezizomycotina	Leotiomycetes	Helotiales	Calycina	conorum			19.7	http://www.zbi.ee/fungal-genomesize
Ascomycota	Pezizomycotina	Leotiomycetes	Helotiales	Calycina	discreta			19.7	http://www.zbi.ee/fungal-genomesize
Ascomycota	Pezizomycotina	Leotiomycetes	Helotiales	Calycina	parilis			19.3	http://www.zbi.ee/fungal-genomesize
Ascomycota	Pezizomycotina	Leotiomycetes	Helotiales	Calycina	sp.			19.3	http://www.zbi.ee/fungal-genomesize
Ascomycota	Pezizomycotina	Leotiomycetes	Helotiales	Calycina	sp.			20.2	http://www.zbi.ee/fungal-genomesize
Ascomycota	Pezizomycotina	Leotiomycetes	Helotiales	Calycina	sp.			25.7	http://www.zbi.ee/fungal-genomesize
Ascomycota	Pezizomycotina	Leotiomycetes	Helotiales	Calycina	sp.			26.2	http://www.zbi.ee/fungal-genomesize
Ascomycota	Pezizomycotina	Leotiomycetes	Helotiales	Calycina	subtilis			20.2	http://www.zbi.ee/fungal-genomesize
Ascomycota	Pezizomycotina	Leotiomycetes	Helotiales	Capitotricha	fagiseda			19.3	http://www.zbi.ee/fungal-genomesize
Ascomycota	Pezizomycotina	Leotiomycetes	Helotiales	Cejpia	hystrix		Belonium hystrix	23.2	http://www.zbi.ee/fungal-genomesize
Ascomycota	Pezizomycotina	Leotiomycetes	Helotiales	Cenangium	ferruginosum			18.9	http://www.zbi.ee/fungal-genomesize
Ascomycota	Pezizomycotina	Leotiomycetes	Helotiales	Chalara	longipesis			52.43	http://genome.jgi-psf.org/Chalo1/Chalo1.info.html
Ascomycota	Pezizomycotina	Leotiomycetes	Helotiales	Chlorociboria	aeruginascens			27.4	http://www.zbi.ee/fungal-genomesize
Ascomycota	Pezizomycotina	Leotiomycetes	Helotiales	Chloroscypha	alutipes			25.3	http://www.zbi.ee/fungal-genomesize
Ascomycota	Pezizomycotina	Leotiomycetes	Helotiales	Chloroscypha	sabinae			24.4	http://www.zbi.ee/fungal-genomesize
Ascomycota	Pezizomycotina	Leotiomycetes	Helotiales	Ciboria	acerina			24.9	http://www.zbi.ee/fungal-genomesize
Ascomycota	Pezizomycotina	Leotiomycetes	Helotiales	Ciboria	aschersoniana		Gloeotinia aschersoniana	18.4	http://www.zbi.ee/fungal-genomesize
Ascomycota	Pezizomycotina	Leotiomycetes	Helotiales	Ciboria	aschersoniana		Gloeotinia aschersoniana	19.3	http://www.zbi.ee/fungal-genomesize
Ascomycota	Pezizomycotina	Leotiomycetes	Helotiales	Ciboria	batschiana			27.9	http://www.zbi.ee/fungal-genomesize
Ascomycota	Pezizomycotina	Leotiomycetes	Helotiales	Ciboria	betulae			37.3	http://www.zbi.ee/fungal-genomesize
Ascomycota	Pezizomycotina	Leotiomycetes	Helotiales	Ciboria	bulgarioides			19.3	http://www.zbi.ee/fungal-genomesize
Ascomycota	Pezizomycotina	Leotiomycetes	Helotiales	Ciboria	caucus			28.3	http://www.zbi.ee/fungal-genomesize
Ascomycota	Pezizomycotina	Leotiomycetes	Helotiales	Ciboria	coryli			39	http://www.zbi.ee/fungal-genomesize
Ascomycota	Pezizomycotina	Leotiomycetes	Helotiales	Ciboria	dumbirensis			27.9	http://www.zbi.ee/fungal-genomesize
Ascomycota	Pezizomycotina	Leotiomycetes	Helotiales	Ciboria	rufofusca			28.7	http://www.zbi.ee/fungal-genomesize
Ascomycota	Pezizomycotina	Leotiomycetes	Helotiales	Ciboria	viridifusca			29.6	http://www.zbi.ee/fungal-genomesize
Ascomycota	Pezizomycotina	Leotiomycetes	Helotiales	Ciliolarina	laricina			29.6	http://www.zbi.ee/fungal-genomesize
Ascomycota	Pezizomycotina	Leotiomycetes	Helotiales	Ciliolarina	sp.			27.9	http://www.zbi.ee/fungal-genomesize
Ascomycota	Pezizomycotina	Leotiomycetes	Helotiales	Cistella	acuum agg.			19.7	http://www.zbi.ee/fungal-genomesize
Ascomycota	Pezizomycotina	Leotiomycetes	Helotiales	Cistella	acuum agg.			19.7	http://www.zbi.ee/fungal-genomesize
Ascomycota	Pezizomycotina	Leotiomycetes	Helotiales	Cistella	albidolutea			27.4	http://www.zbi.ee/fungal-genomesize
Ascomycota	Pezizomycotina	Leotiomycetes	Helotiales	Cistella	fugiens			18.9	http://www.zbi.ee/fungal-genomesize
Ascomycota	Pezizomycotina	Leotiomycetes	Helotiales	Cistella	fugiens			28.7	http://www.zbi.ee/fungal-genomesize
Ascomycota	Pezizomycotina	Leotiomycetes	Helotiales	Cistella	hymeniophila			18.9	http://www.zbi.ee/fungal-genomesize
Ascomycota	Pezizomycotina	Leotiomycetes	Helotiales	Cistella	hymeniophila			19.7	http://www.zbi.ee/fungal-genomesize
Ascomycota	Pezizomycotina	Leotiomycetes	Helotiales	Cistella	hymeniophila		Cistella rubescens	27.4	http://www.zbi.ee/fungal-genomesize
Ascomycota	Pezizomycotina	Leotiomycetes	Helotiales	Cistella	sp.			34.7	http://www.zbi.ee/fungal-genomesize
Ascomycota	Pezizomycotina	Leotiomycetes	Helotiales	Claussenomyces	hydnicola cf.			17.6	http://www.zbi.ee/fungal-genomesize
Ascomycota	Pezizomycotina	Leotiomycetes	Helotiales	Claussenomyces	kirschsteinianus		Claussenomyces kirschsteiniana	16.7	http://www.zbi.ee/fungal-genomesize
Ascomycota	Pezizomycotina	Leotiomycetes	Helotiales	Claussenomyces	luteoviridis cf.			13.7	http://www.zbi.ee/fungal-genomesize
Ascomycota	Pezizomycotina	Leotiomycetes	Helotiales	Claussenomyces	olivaceus			17.2	http://www.zbi.ee/fungal-genomesize
Ascomycota	Pezizomycotina	Leotiomycetes	Helotiales	Claussenomyces	prasinulus			12.9	http://www.zbi.ee/fungal-genomesize
Ascomycota	Pezizomycotina	Leotiomycetes	Helotiales	Claussenomyces	prasinulus			13.3	http://www.zbi.ee/fungal-genomesize
Ascomycota	Pezizomycotina	Leotiomycetes	Helotiales	Claussenomyces	sp.			9	http://www.zbi.ee/fungal-genomesize
Ascomycota	Pezizomycotina	Leotiomycetes	Helotiales	Claussenomyces	sp.			9.9	http://www.zbi.ee/fungal-genomesize
Ascomycota	Pezizomycotina	Leotiomycetes	Helotiales	Claussenomyces	sp.			12	http://www.zbi.ee/fungal-genomesize
Ascomycota	Pezizomycotina	Leotiomycetes	Helotiales	Claussenomyces	sp.			12.4	http://www.zbi.ee/fungal-genomesize
Ascomycota	Pezizomycotina	Leotiomycetes	Helotiales	Claussenomyces	sp.			12.9	http://www.zbi.ee/fungal-genomesize
Ascomycota	Pezizomycotina	Leotiomycetes	Helotiales	Claussenomyces	sp.			13.3	http://www.zbi.ee/fungal-genomesize
Ascomycota	Pezizomycotina	Leotiomycetes	Helotiales	Claussenomyces	sp.			17.2	http://www.zbi.ee/fungal-genomesize
Ascomycota	Pezizomycotina	Leotiomycetes	Helotiales	Coleosperma	lacustre cf.			40.3	http://www.zbi.ee/fungal-genomesize
Ascomycota	Pezizomycotina	Leotiomycetes	Helotiales	Coleosperma	sp.			33.4	http://www.zbi.ee/fungal-genomesize
Ascomycota	Pezizomycotina	Leotiomycetes	Helotiales	Conchatium	fraxinophilum			36.4	http://www.zbi.ee/fungal-genomesize
Ascomycota	Pezizomycotina	Leotiomycetes	Helotiales	Coronellaria	benkertii			29.2	http://www.zbi.ee/fungal-genomesize
Ascomycota	Pezizomycotina	Leotiomycetes	Helotiales	Crocicreas	amenti		Pezizella amenti	27	http://www.zbi.ee/fungal-genomesize
Ascomycota	Pezizomycotina	Leotiomycetes	Helotiales	Crocicreas	coronatum		Cyathicula coronata	25.7	http://www.zbi.ee/fungal-genomesize
Ascomycota	Pezizomycotina	Leotiomycetes	Helotiales	Crocicreas	cyathoideum	cacaliae	Cyathicula cacaliae	26.2	http://www.zbi.ee/fungal-genomesize
Ascomycota	Pezizomycotina	Leotiomycetes	Helotiales	Crocicreas	cyathoideum	cyathoideum	Cyathicula cyathoidea	26.2	http://www.zbi.ee/fungal-genomesize
Ascomycota	Pezizomycotina	Leotiomycetes	Helotiales	Crocicreas	cyathoideum	pteridicola	Cyathicula pteridicola	36.9	http://www.zbi.ee/fungal-genomesize
Ascomycota	Pezizomycotina	Leotiomycetes	Helotiales	Crocicreas	dolosellum		Cyathicula dolosella	27.9	http://www.zbi.ee/fungal-genomesize
Ascomycota	Pezizomycotina	Leotiomycetes	Helotiales	Crocicreas	subhyalinum		Allophylaria subhyalina	48.5	http://www.zbi.ee/fungal-genomesize
Ascomycota	Pezizomycotina	Leotiomycetes	Helotiales	Crocicreas	subhyalinum		Allophylaria subhyalina	50.2	http://www.zbi.ee/fungal-genomesize
Ascomycota	Pezizomycotina	Leotiomycetes	Helotiales	Crumenulopsis	pinicola		Pseudographis pinicola	20.6	http://www.zbi.ee/fungal-genomesize
Ascomycota	Pezizomycotina	Leotiomycetes	Helotiales	Crumenulopsis	pinicola		Pseudographis pinicola	21	http://www.zbi.ee/fungal-genomesize
Ascomycota	Pezizomycotina	Leotiomycetes	Helotiales	Crumenulopsis	pinicola			39	http://www.zbi.ee/fungal-genomesize
Ascomycota	Pezizomycotina	Leotiomycetes	Helotiales	Crumenulopsis	sororia			42	http://www.zbi.ee/fungal-genomesize
Ascomycota	Pezizomycotina	Leotiomycetes	Helotiales	Crumenulopsis	sp.			27	http://www.zbi.ee/fungal-genomesize
Ascomycota	Pezizomycotina	Leotiomycetes	Helotiales	Crumenulopsis	sp.			28.3	http://www.zbi.ee/fungal-genomesize
Ascomycota	Pezizomycotina	Leotiomycetes	Helotiales	Cudonia	circinans			38.6	http://www.zbi.ee/fungal-genomesize
Ascomycota	Pezizomycotina	Leotiomycetes	Helotiales	Cudonia	circinans			39	http://www.zbi.ee/fungal-genomesize
Ascomycota	Pezizomycotina	Leotiomycetes	Helotiales	Cudonia	circinans			40.7	http://www.zbi.ee/fungal-genomesize
Ascomycota	Pezizomycotina	Leotiomycetes	Helotiales	Cudoniella	acicularis			33.4	http://www.zbi.ee/fungal-genomesize
Ascomycota	Pezizomycotina	Leotiomycetes	Helotiales	Cudoniella	acicularis			33.4	http://www.zbi.ee/fungal-genomesize
Ascomycota	Pezizomycotina	Leotiomycetes	Helotiales	Cudoniella	clavus			18.9	http://www.zbi.ee/fungal-genomesize
Ascomycota	Pezizomycotina	Leotiomycetes	Helotiales	Cudoniella	clavus			18.9	http://www.zbi.ee/fungal-genomesize
Ascomycota	Pezizomycotina	Leotiomycetes	Helotiales	Cudoniella	tenuispora			17.2	http://www.zbi.ee/fungal-genomesize
Ascomycota	Pezizomycotina	Leotiomycetes	Helotiales	Cyathicula	culmicola			26.2	http://www.zbi.ee/fungal-genomesize
Ascomycota	Pezizomycotina	Leotiomycetes	Helotiales	Cyathicula	culmicola			29.6	http://www.zbi.ee/fungal-genomesize
Ascomycota	Pezizomycotina	Leotiomycetes	Helotiales	Cyathicula	starbaeckii			27.4	http://www.zbi.ee/fungal-genomesize
Ascomycota	Pezizomycotina	Leotiomycetes	Helotiales	Cyttaria	darwinii			19.7	http://www.zbi.ee/fungal-genomesize
Ascomycota	Pezizomycotina	Leotiomycetes	Helotiales	Cyttaria	hariotii			77.6	http://www.zbi.ee/fungal-genomesize
Ascomycota	Pezizomycotina	Leotiomycetes	Helotiales	Dasyscyphella	angustipila			36.4	http://www.zbi.ee/fungal-genomesize
Ascomycota	Pezizomycotina	Leotiomycetes	Helotiales	Dasyscyphus	aconiti			17.2	http://www.zbi.ee/fungal-genomesize
Ascomycota	Pezizomycotina	Leotiomycetes	Helotiales	Dasyscyphus	mughonicola		Dasyscyphella mughonicola	28.3	http://www.zbi.ee/fungal-genomesize
Ascomycota	Pezizomycotina	Leotiomycetes	Helotiales	Dasyscyphus	pudibundus		Lachnum pudibundum	18.9	http://www.zbi.ee/fungal-genomesize
Ascomycota	Pezizomycotina	Leotiomycetes	Helotiales	Dasyscyphus	pudibundus		Lachnum pudibundum	18.9	http://www.zbi.ee/fungal-genomesize
Ascomycota	Pezizomycotina	Leotiomycetes	Helotiales	Dematioscypha	richonis	richonis		17.6	http://www.zbi.ee/fungal-genomesize
Ascomycota	Pezizomycotina	Leotiomycetes	Helotiales	Dennisiodiscus	prasinus			22.3	http://www.zbi.ee/fungal-genomesize
Ascomycota	Pezizomycotina	Leotiomycetes	Helotiales	Dermea	cerasi			26.6	http://www.zbi.ee/fungal-genomesize
Ascomycota	Pezizomycotina	Leotiomycetes	Helotiales	Dermea	padi			9.9	http://www.zbi.ee/fungal-genomesize
Ascomycota	Pezizomycotina	Leotiomycetes	Helotiales	Dermea	prunastri ss. Holm			27	http://www.zbi.ee/fungal-genomesize
Ascomycota	Pezizomycotina	Leotiomycetes	Helotiales	Dermea	pseudotsugae			15.9	http://www.zbi.ee/fungal-genomesize
Ascomycota	Pezizomycotina	Leotiomycetes	Helotiales	Dibeloniella	citrinella			49.3	http://www.zbi.ee/fungal-genomesize
Ascomycota	Pezizomycotina	Leotiomycetes	Helotiales	Diplocarpa	bloxamii			38.6	http://www.zbi.ee/fungal-genomesize
Ascomycota	Pezizomycotina	Leotiomycetes	Helotiales	Diplonaevia	emergens			24.9	http://www.zbi.ee/fungal-genomesize
Ascomycota	Pezizomycotina	Leotiomycetes	Helotiales	Diplonaevia	glacialis			18	http://www.zbi.ee/fungal-genomesize
Ascomycota	Pezizomycotina	Leotiomycetes	Helotiales	Diplonaevia	sp.			48.9	http://www.zbi.ee/fungal-genomesize
Ascomycota	Pezizomycotina	Leotiomycetes	Helotiales	Discocistella	grevillei		Cistella grevillei	27	http://www.zbi.ee/fungal-genomesize
Ascomycota	Pezizomycotina	Leotiomycetes	Helotiales	Discocistella	grevillei		Cistella grevillei	29.6	http://www.zbi.ee/fungal-genomesize
Ascomycota	Pezizomycotina	Leotiomycetes	Helotiales	Drepanopeziza	verrucispora			19.3	http://www.zbi.ee/fungal-genomesize
Ascomycota	Pezizomycotina	Leotiomycetes	Helotiales	Duebenia	compta			25.7	http://www.zbi.ee/fungal-genomesize
Ascomycota	Pezizomycotina	Leotiomycetes	Helotiales	Dumontinia	tuberosa			26.6	http://www.zbi.ee/fungal-genomesize
Ascomycota	Pezizomycotina	Leotiomycetes	Helotiales	Dumontinia	tuberosa			28.7	http://www.zbi.ee/fungal-genomesize
Ascomycota	Pezizomycotina	Leotiomycetes	Helotiales	Durandiella	gallica			11.6	http://www.zbi.ee/fungal-genomesize
Ascomycota	Pezizomycotina	Leotiomycetes	Helotiales	Durandiella	gallica			12.4	http://www.zbi.ee/fungal-genomesize
Ascomycota	Pezizomycotina	Leotiomycetes	Helotiales	Durella	atrocyanea			23.2	http://www.zbi.ee/fungal-genomesize
Ascomycota	Pezizomycotina	Leotiomycetes	Helotiales	Durella	commutata			23.6	http://www.zbi.ee/fungal-genomesize
Ascomycota	Pezizomycotina	Leotiomycetes	Helotiales	Durella	connivens			22.7	http://www.zbi.ee/fungal-genomesize
Ascomycota	Pezizomycotina	Leotiomycetes	Helotiales	Durella	macrospora			22.7	http://www.zbi.ee/fungal-genomesize
Ascomycota	Pezizomycotina	Leotiomycetes	Helotiales	Durella	macrospora cf.			23.2	http://www.zbi.ee/fungal-genomesize
Ascomycota	Pezizomycotina	Leotiomycetes	Helotiales	Durella	melanochlora			21.9	http://www.zbi.ee/fungal-genomesize
Ascomycota	Pezizomycotina	Leotiomycetes	Helotiales	Durella	melanochlora			22.3	http://www.zbi.ee/fungal-genomesize
Ascomycota	Pezizomycotina	Leotiomycetes	Helotiales	Encoelia	fimbriata			19.3	http://www.zbi.ee/fungal-genomesize
Ascomycota	Pezizomycotina	Leotiomycetes	Helotiales	Encoelia	fimbriata			19.7	http://www.zbi.ee/fungal-genomesize
Ascomycota	Pezizomycotina	Leotiomycetes	Helotiales	Encoelia	fuckelii			21	http://www.zbi.ee/fungal-genomesize
Ascomycota	Pezizomycotina	Leotiomycetes	Helotiales	Encoelia	furfuracea			10.3	http://www.zbi.ee/fungal-genomesize
Ascomycota	Pezizomycotina	Leotiomycetes	Helotiales	Encoelia	furfuracea			10.3	http://www.zbi.ee/fungal-genomesize
Ascomycota	Pezizomycotina	Leotiomycetes	Helotiales	Encoelia	tiliacea			21	http://www.zbi.ee/fungal-genomesize
Ascomycota	Pezizomycotina	Leotiomycetes	Helotiales	Encoeliopsis	rhododendri			28.7	http://www.zbi.ee/fungal-genomesize
Ascomycota	Pezizomycotina	Leotiomycetes	Helotiales	Eriopezia	caesia			18.9	http://www.zbi.ee/fungal-genomesize
Ascomycota	Pezizomycotina	Leotiomycetes	Helotiales	Eriopezia	caesia			19.3	http://www.zbi.ee/fungal-genomesize
Ascomycota	Pezizomycotina	Leotiomycetes	Helotiales	Eupropolella	sp.			18.4	http://www.zbi.ee/fungal-genomesize
Ascomycota	Pezizomycotina	Leotiomycetes	Helotiales	Geoglossum	glutinosum			18.9	http://www.zbi.ee/fungal-genomesize
Ascomycota	Pezizomycotina	Leotiomycetes	Helotiales	Geoglossum	nigritum			19.3	http://www.zbi.ee/fungal-genomesize
Ascomycota	Pezizomycotina	Leotiomycetes	Helotiales	Geoglossum	simile			18.4	http://www.zbi.ee/fungal-genomesize
Ascomycota	Pezizomycotina	Leotiomycetes	Helotiales	Glarea	lozoyensis			38.6	DOI: 10.1128/EC.05302-11
Ascomycota	Pezizomycotina	Leotiomycetes	Helotiales	Godronia	fuliginosa			17.6	http://www.zbi.ee/fungal-genomesize
Ascomycota	Pezizomycotina	Leotiomycetes	Helotiales	Gorgoniceps	aridula			51	http://www.zbi.ee/fungal-genomesize
Ascomycota	Pezizomycotina	Leotiomycetes	Helotiales	Gorgoniceps	aridula			51.5	http://www.zbi.ee/fungal-genomesize
Ascomycota	Pezizomycotina	Leotiomycetes	Helotiales	Grovesiella	abieticola cf.		Godronia cf. abieticola	38.6	http://www.zbi.ee/fungal-genomesize
Ascomycota	Pezizomycotina	Leotiomycetes	Helotiales	Hamatocanthoscypha	laricionis			35.6	http://www.zbi.ee/fungal-genomesize
Ascomycota	Pezizomycotina	Leotiomycetes	Helotiales	Helotium	phiala cf.			16.3	http://www.zbi.ee/fungal-genomesize
Ascomycota	Pezizomycotina	Leotiomycetes	Helotiales	Helotium	phiala cf.			18.9	http://www.zbi.ee/fungal-genomesize
Ascomycota	Pezizomycotina	Leotiomycetes	Helotiales	Helotium	phiala cf.			18.9	http://www.zbi.ee/fungal-genomesize
Ascomycota	Pezizomycotina	Leotiomycetes	Helotiales	Helotium	tenuiculum		Cistella tenuicula	34.3	http://www.zbi.ee/fungal-genomesize
Ascomycota	Pezizomycotina	Leotiomycetes	Helotiales	Heterosphaeria	patella			32.6	http://www.zbi.ee/fungal-genomesize
Ascomycota	Pezizomycotina	Leotiomycetes	Helotiales	Heterosphaeria	patella			35.2	http://www.zbi.ee/fungal-genomesize
Ascomycota	Pezizomycotina	Leotiomycetes	Helotiales	Heyderia	abietis			51.9	http://www.zbi.ee/fungal-genomesize
Ascomycota	Pezizomycotina	Leotiomycetes	Helotiales	Heyderia	pusilla			48	http://www.zbi.ee/fungal-genomesize
Ascomycota	Pezizomycotina	Leotiomycetes	Helotiales	Holwaya	mucida			23.2	http://www.zbi.ee/fungal-genomesize
Ascomycota	Pezizomycotina	Leotiomycetes	Helotiales	Hyalacrotes	hamulata		Urceolella hamulata	23.2	http://www.zbi.ee/fungal-genomesize
Ascomycota	Pezizomycotina	Leotiomycetes	Helotiales	Hyalopeziza	ciliata			28.3	http://www.zbi.ee/fungal-genomesize
Ascomycota	Pezizomycotina	Leotiomycetes	Helotiales	Hyalopeziza	millepunctata		Olla scrupulosa	20.2	http://www.zbi.ee/fungal-genomesize
Ascomycota	Pezizomycotina	Leotiomycetes	Helotiales	Hyalopeziza	millepunctata		Olla scrupulosa	21.4	http://www.zbi.ee/fungal-genomesize
Ascomycota	Pezizomycotina	Leotiomycetes	Helotiales	Hyalopeziza	millepunctata		Olla millepunctata	22.7	http://www.zbi.ee/fungal-genomesize
Ascomycota	Pezizomycotina	Leotiomycetes	Helotiales	Hyalopeziza	millepunctata		Olla millepunctata	23.2	http://www.zbi.ee/fungal-genomesize
Ascomycota	Pezizomycotina	Leotiomycetes	Helotiales	Hyalopeziza	pygmaea			27.4	http://www.zbi.ee/fungal-genomesize
Ascomycota	Pezizomycotina	Leotiomycetes	Helotiales	Hyaloscypha	albohyalina	albohyalina		18	http://www.zbi.ee/fungal-genomesize
Ascomycota	Pezizomycotina	Leotiomycetes	Helotiales	Hyaloscypha	albohyalina	albohyalina		18.9	http://www.zbi.ee/fungal-genomesize
Ascomycota	Pezizomycotina	Leotiomycetes	Helotiales	Hyaloscypha	albohyalina	albohyalina		19.3	http://www.zbi.ee/fungal-genomesize
Ascomycota	Pezizomycotina	Leotiomycetes	Helotiales	Hyaloscypha	albohyalina	albohyalina		20.2	http://www.zbi.ee/fungal-genomesize
Ascomycota	Pezizomycotina	Leotiomycetes	Helotiales	Hyaloscypha	aureliella			17.6	http://www.zbi.ee/fungal-genomesize
Ascomycota	Pezizomycotina	Leotiomycetes	Helotiales	Hyaloscypha	britannica	britannica		15.4	http://www.zbi.ee/fungal-genomesize
Ascomycota	Pezizomycotina	Leotiomycetes	Helotiales	Hyaloscypha	britannica	britannica		17.6	http://www.zbi.ee/fungal-genomesize
Ascomycota	Pezizomycotina	Leotiomycetes	Helotiales	Hyaloscypha	fuckelii	fuckelii		19.3	http://www.zbi.ee/fungal-genomesize
Ascomycota	Pezizomycotina	Leotiomycetes	Helotiales	Hyaloscypha	fuckelii	fuckelii		19.3	http://www.zbi.ee/fungal-genomesize
Ascomycota	Pezizomycotina	Leotiomycetes	Helotiales	Hyaloscypha	intacta			18	http://www.zbi.ee/fungal-genomesize
Ascomycota	Pezizomycotina	Leotiomycetes	Helotiales	Hyaloscypha	intacta			19.3	http://www.zbi.ee/fungal-genomesize
Ascomycota	Pezizomycotina	Leotiomycetes	Helotiales	Hyaloscypha	leuconica	bulbopilosa		15.4	http://www.zbi.ee/fungal-genomesize
Ascomycota	Pezizomycotina	Leotiomycetes	Helotiales	Hyaloscypha	leuconica	bulbopilosa		16.7	http://www.zbi.ee/fungal-genomesize
Ascomycota	Pezizomycotina	Leotiomycetes	Helotiales	Hymenoscyphus	albidus			36.9	http://www.zbi.ee/fungal-genomesize
Ascomycota	Pezizomycotina	Leotiomycetes	Helotiales	Hymenoscyphus	calyculus			24	http://www.zbi.ee/fungal-genomesize
Ascomycota	Pezizomycotina	Leotiomycetes	Helotiales	Hymenoscyphus	calyculus			26.6	http://www.zbi.ee/fungal-genomesize
Ascomycota	Pezizomycotina	Leotiomycetes	Helotiales	Hymenoscyphus	calyculus			28.7	http://www.zbi.ee/fungal-genomesize
Ascomycota	Pezizomycotina	Leotiomycetes	Helotiales	Hymenoscyphus	calyculus		Hymenoscyphus conscriptus	44.2	http://www.zbi.ee/fungal-genomesize
Ascomycota	Pezizomycotina	Leotiomycetes	Helotiales	Hymenoscyphus	calyculus cf.			25.7	http://www.zbi.ee/fungal-genomesize
Ascomycota	Pezizomycotina	Leotiomycetes	Helotiales	Hymenoscyphus	carpinicola		Hymenoscyphus carpinicolus	27.9	http://www.zbi.ee/fungal-genomesize
Ascomycota	Pezizomycotina	Leotiomycetes	Helotiales	Hymenoscyphus	carpinicola		Hymenoscyphus carpinicolus	28.3	http://www.zbi.ee/fungal-genomesize
Ascomycota	Pezizomycotina	Leotiomycetes	Helotiales	Hymenoscyphus	caudatus			40.3	http://www.zbi.ee/fungal-genomesize
Ascomycota	Pezizomycotina	Leotiomycetes	Helotiales	Hymenoscyphus	caudatus			41.6	http://www.zbi.ee/fungal-genomesize
Ascomycota	Pezizomycotina	Leotiomycetes	Helotiales	Hymenoscyphus	consobrinus			24.4	http://www.zbi.ee/fungal-genomesize
Ascomycota	Pezizomycotina	Leotiomycetes	Helotiales	Hymenoscyphus	epiphyllus			26.6	http://www.zbi.ee/fungal-genomesize
Ascomycota	Pezizomycotina	Leotiomycetes	Helotiales	Hymenoscyphus	epiphyllus			27	http://www.zbi.ee/fungal-genomesize
Ascomycota	Pezizomycotina	Leotiomycetes	Helotiales	Hymenoscyphus	equisetinus			18.4	http://www.zbi.ee/fungal-genomesize
Ascomycota	Pezizomycotina	Leotiomycetes	Helotiales	Hymenoscyphus	fagineus			28.7	http://www.zbi.ee/fungal-genomesize
Ascomycota	Pezizomycotina	Leotiomycetes	Helotiales	Hymenoscyphus	fructigenus	coryli		28.7	http://www.zbi.ee/fungal-genomesize
Ascomycota	Pezizomycotina	Leotiomycetes	Helotiales	Hymenoscyphus	fructigenus	fructigenus		28.7	http://www.zbi.ee/fungal-genomesize
Ascomycota	Pezizomycotina	Leotiomycetes	Helotiales	Hymenoscyphus	fructigenus	fructigenus		28.7	http://www.zbi.ee/fungal-genomesize
Ascomycota	Pezizomycotina	Leotiomycetes	Helotiales	Hymenoscyphus	fructigenus	fructigenus		30	http://www.zbi.ee/fungal-genomesize
Ascomycota	Pezizomycotina	Leotiomycetes	Helotiales	Hymenoscyphus	fructigenus	carpini		54	http://www.zbi.ee/fungal-genomesize
Ascomycota	Pezizomycotina	Leotiomycetes	Helotiales	Hymenoscyphus	herbarum		Calycina herbarum	18.4	http://www.zbi.ee/fungal-genomesize
Ascomycota	Pezizomycotina	Leotiomycetes	Helotiales	Hymenoscyphus	herbarum		Calycina herbarum	18.4	http://www.zbi.ee/fungal-genomesize
Ascomycota	Pezizomycotina	Leotiomycetes	Helotiales	Hymenoscyphus	herbarum cf.		Calycina cf. herbarum	18.4	http://www.zbi.ee/fungal-genomesize
Ascomycota	Pezizomycotina	Leotiomycetes	Helotiales	Hymenoscyphus	imberbis			18.4	http://www.zbi.ee/fungal-genomesize
Ascomycota	Pezizomycotina	Leotiomycetes	Helotiales	Hymenoscyphus	imberbis			18.4	http://www.zbi.ee/fungal-genomesize
Ascomycota	Pezizomycotina	Leotiomycetes	Helotiales	Hymenoscyphus	imberbis			18.9	http://www.zbi.ee/fungal-genomesize
Ascomycota	Pezizomycotina	Leotiomycetes	Helotiales	Hymenoscyphus	imberbis			18.9	http://www.zbi.ee/fungal-genomesize
Ascomycota	Pezizomycotina	Leotiomycetes	Helotiales	Hymenoscyphus	imberbis cf.			16.7	http://www.zbi.ee/fungal-genomesize
Ascomycota	Pezizomycotina	Leotiomycetes	Helotiales	Hymenoscyphus	immutabilis			39.9	http://www.zbi.ee/fungal-genomesize
Ascomycota	Pezizomycotina	Leotiomycetes	Helotiales	Hymenoscyphus	laetus			42	http://www.zbi.ee/fungal-genomesize
Ascomycota	Pezizomycotina	Leotiomycetes	Helotiales	Hymenoscyphus	phascoides			18.4	http://www.zbi.ee/fungal-genomesize
Ascomycota	Pezizomycotina	Leotiomycetes	Helotiales	Hymenoscyphus	phyllophilus		Calycina phyllophila	25.7	http://www.zbi.ee/fungal-genomesize
Ascomycota	Pezizomycotina	Leotiomycetes	Helotiales	Hymenoscyphus	repandus			24.9	http://www.zbi.ee/fungal-genomesize
Ascomycota	Pezizomycotina	Leotiomycetes	Helotiales	Hymenoscyphus	repandus			26.6	http://www.zbi.ee/fungal-genomesize
Ascomycota	Pezizomycotina	Leotiomycetes	Helotiales	Hymenoscyphus	rhodoleucus			16.7	http://www.zbi.ee/fungal-genomesize
Ascomycota	Pezizomycotina	Leotiomycetes	Helotiales	Hymenoscyphus	rokebyensis			51.9	http://www.zbi.ee/fungal-genomesize
Ascomycota	Pezizomycotina	Leotiomycetes	Helotiales	Hymenoscyphus	rumicis			9.4	http://www.zbi.ee/fungal-genomesize
Ascomycota	Pezizomycotina	Leotiomycetes	Helotiales	Hymenoscyphus	salicellus			36.4	http://www.zbi.ee/fungal-genomesize
Ascomycota	Pezizomycotina	Leotiomycetes	Helotiales	Hymenoscyphus	salicellus			39.9	http://www.zbi.ee/fungal-genomesize
Ascomycota	Pezizomycotina	Leotiomycetes	Helotiales	Hymenoscyphus	salmanovicensis			18	http://www.zbi.ee/fungal-genomesize
Ascomycota	Pezizomycotina	Leotiomycetes	Helotiales	Hymenoscyphus	sazavae cf.			33	http://www.zbi.ee/fungal-genomesize
Ascomycota	Pezizomycotina	Leotiomycetes	Helotiales	Hymenoscyphus	sazavae cf.			39.4	http://www.zbi.ee/fungal-genomesize
Ascomycota	Pezizomycotina	Leotiomycetes	Helotiales	Hymenoscyphus	sazavae cf.			41.6	http://www.zbi.ee/fungal-genomesize
Ascomycota	Pezizomycotina	Leotiomycetes	Helotiales	Hymenoscyphus	sazavae cf.			42.9	http://www.zbi.ee/fungal-genomesize
Ascomycota	Pezizomycotina	Leotiomycetes	Helotiales	Hymenoscyphus	scutula		Hymenoscyphus fucatus ss. Baral	27.9	http://www.zbi.ee/fungal-genomesize
Ascomycota	Pezizomycotina	Leotiomycetes	Helotiales	Hymenoscyphus	scutula		Hymenoscyphus suspectus	39	http://www.zbi.ee/fungal-genomesize
Ascomycota	Pezizomycotina	Leotiomycetes	Helotiales	Hymenoscyphus	scutula			39.4	http://www.zbi.ee/fungal-genomesize
Ascomycota	Pezizomycotina	Leotiomycetes	Helotiales	Hymenoscyphus	serotinus			26.6	http://www.zbi.ee/fungal-genomesize
Ascomycota	Pezizomycotina	Leotiomycetes	Helotiales	Hymenoscyphus	serotinus			28.7	http://www.zbi.ee/fungal-genomesize
Ascomycota	Pezizomycotina	Leotiomycetes	Helotiales	Hymenoscyphus	sp.			24.4	http://www.zbi.ee/fungal-genomesize
Ascomycota	Pezizomycotina	Leotiomycetes	Helotiales	Hymenoscyphus	sp.			24.9	http://www.zbi.ee/fungal-genomesize
Ascomycota	Pezizomycotina	Leotiomycetes	Helotiales	Hymenoscyphus	tetracladius		Ombrophila tetracladia	27.9	http://www.zbi.ee/fungal-genomesize
Ascomycota	Pezizomycotina	Leotiomycetes	Helotiales	Hymenoscyphus	vernus			25.3	http://www.zbi.ee/fungal-genomesize
Ascomycota	Pezizomycotina	Leotiomycetes	Helotiales	Hymenoscyphus	vitellinus			37.7	http://www.zbi.ee/fungal-genomesize
Ascomycota	Pezizomycotina	Leotiomycetes	Helotiales	Hymenoscyphus	vitellinus			38.6	http://www.zbi.ee/fungal-genomesize
Ascomycota	Pezizomycotina	Leotiomycetes	Helotiales	Hysteronaevia	olivacea			26.2	http://www.zbi.ee/fungal-genomesize
Ascomycota	Pezizomycotina	Leotiomycetes	Helotiales	Hysteropezizella	fuscella agg.			9.9	http://www.zbi.ee/fungal-genomesize
Ascomycota	Pezizomycotina	Leotiomycetes	Helotiales	Incrucipulum	ciliare			33.9	http://www.zbi.ee/fungal-genomesize
Ascomycota	Pezizomycotina	Leotiomycetes	Helotiales	Incrupila	viridipilosa			9	http://www.zbi.ee/fungal-genomesize
Ascomycota	Pezizomycotina	Leotiomycetes	Helotiales	Incrupilella	flexipila			9	http://www.zbi.ee/fungal-genomesize
Ascomycota	Pezizomycotina	Leotiomycetes	Helotiales	Incrupilella	flexipila			9	http://www.zbi.ee/fungal-genomesize
Ascomycota	Pezizomycotina	Leotiomycetes	Helotiales	Incrupilella	sp.			38.2	http://www.zbi.ee/fungal-genomesize
Ascomycota	Pezizomycotina	Leotiomycetes	Helotiales	Ionomidotis	fulvotingens			9.4	http://www.zbi.ee/fungal-genomesize
Ascomycota	Pezizomycotina	Leotiomycetes	Helotiales	Ionomidotis	fulvotingens			9.9	http://www.zbi.ee/fungal-genomesize
Ascomycota	Pezizomycotina	Leotiomycetes	Helotiales	Lachnellula	abietis			18	http://www.zbi.ee/fungal-genomesize
Ascomycota	Pezizomycotina	Leotiomycetes	Helotiales	Lachnellula	calyciformis			15.9	http://www.zbi.ee/fungal-genomesize
Ascomycota	Pezizomycotina	Leotiomycetes	Helotiales	Lachnellula	calyciformis			17.2	http://www.zbi.ee/fungal-genomesize
Ascomycota	Pezizomycotina	Leotiomycetes	Helotiales	Lachnellula	occidentalis			29.2	http://www.zbi.ee/fungal-genomesize
Ascomycota	Pezizomycotina	Leotiomycetes	Helotiales	Lachnellula	occidentalis			29.2	http://www.zbi.ee/fungal-genomesize
Ascomycota	Pezizomycotina	Leotiomycetes	Helotiales	Lachnellula	occidentalis			29.2	http://www.zbi.ee/fungal-genomesize
Ascomycota	Pezizomycotina	Leotiomycetes	Helotiales	Lachnellula	resinaria			27.9	http://www.zbi.ee/fungal-genomesize
Ascomycota	Pezizomycotina	Leotiomycetes	Helotiales	Lachnellula	subtilissima			15.9	http://www.zbi.ee/fungal-genomesize
Ascomycota	Pezizomycotina	Leotiomycetes	Helotiales	Lachnellula	subtilissima			16.3	http://www.zbi.ee/fungal-genomesize
Ascomycota	Pezizomycotina	Leotiomycetes	Helotiales	Lachnellula	subtilissima			17.6	http://www.zbi.ee/fungal-genomesize
Ascomycota	Pezizomycotina	Leotiomycetes	Helotiales	Lachnellula	subtilissima			17.6	http://www.zbi.ee/fungal-genomesize
Ascomycota	Pezizomycotina	Leotiomycetes	Helotiales	Lachnellula	suecica			27.9	http://www.zbi.ee/fungal-genomesize
Ascomycota	Pezizomycotina	Leotiomycetes	Helotiales	Lachnellula	suecica			28.3	http://www.zbi.ee/fungal-genomesize
Ascomycota	Pezizomycotina	Leotiomycetes	Helotiales	Lachnum	bicolor		Capitotricha bicolor	18.9	http://www.zbi.ee/fungal-genomesize
Ascomycota	Pezizomycotina	Leotiomycetes	Helotiales	Lachnum	bicolor	rubi	Capitotricha rubi	19.3	http://www.zbi.ee/fungal-genomesize
Ascomycota	Pezizomycotina	Leotiomycetes	Helotiales	Lachnum	bicolor	rubi	Capitotricha rubi	27.4	http://www.zbi.ee/fungal-genomesize
Ascomycota	Pezizomycotina	Leotiomycetes	Helotiales	Lachnum	bicolor		Capitotricha bicolor	27.4	http://www.zbi.ee/fungal-genomesize
Ascomycota	Pezizomycotina	Leotiomycetes	Helotiales	Lachnum	brevipilosum			19.3	http://www.zbi.ee/fungal-genomesize
Ascomycota	Pezizomycotina	Leotiomycetes	Helotiales	Lachnum	capitatum		Incrucipulum capitatum	17.6	http://www.zbi.ee/fungal-genomesize
Ascomycota	Pezizomycotina	Leotiomycetes	Helotiales	Lachnum	cerinum		Dasyscyphus cerinus	16.3	http://www.zbi.ee/fungal-genomesize
Ascomycota	Pezizomycotina	Leotiomycetes	Helotiales	Lachnum	cerinum		Dasyscyphus cerinus	18.4	http://www.zbi.ee/fungal-genomesize
Ascomycota	Pezizomycotina	Leotiomycetes	Helotiales	Lachnum	clavigerum			26.6	http://www.zbi.ee/fungal-genomesize
Ascomycota	Pezizomycotina	Leotiomycetes	Helotiales	Lachnum	controversum			17.2	http://www.zbi.ee/fungal-genomesize
Ascomycota	Pezizomycotina	Leotiomycetes	Helotiales	Lachnum	diminutum			17.2	http://www.zbi.ee/fungal-genomesize
Ascomycota	Pezizomycotina	Leotiomycetes	Helotiales	Lachnum	elatius cf.			18.4	http://www.zbi.ee/fungal-genomesize
Ascomycota	Pezizomycotina	Leotiomycetes	Helotiales	Lachnum	fuscescens		Brunnipila fuscescens	33.4	http://www.zbi.ee/fungal-genomesize
Ascomycota	Pezizomycotina	Leotiomycetes	Helotiales	Lachnum	impudicum			18.9	http://www.zbi.ee/fungal-genomesize
Ascomycota	Pezizomycotina	Leotiomycetes	Helotiales	Lachnum	impudicum			28.3	http://www.zbi.ee/fungal-genomesize
Ascomycota	Pezizomycotina	Leotiomycetes	Helotiales	Lachnum	microsporum			18.4	http://www.zbi.ee/fungal-genomesize
Ascomycota	Pezizomycotina	Leotiomycetes	Helotiales	Lachnum	nudipes			23.6	http://www.zbi.ee/fungal-genomesize
Ascomycota	Pezizomycotina	Leotiomycetes	Helotiales	Lachnum	palearum		Brunnipila palearum	17.2	http://www.zbi.ee/fungal-genomesize
Ascomycota	Pezizomycotina	Leotiomycetes	Helotiales	Lachnum	pudicellum			18.4	http://www.zbi.ee/fungal-genomesize
Ascomycota	Pezizomycotina	Leotiomycetes	Helotiales	Lachnum	salicariae			17.6	http://www.zbi.ee/fungal-genomesize
Ascomycota	Pezizomycotina	Leotiomycetes	Helotiales	Lachnum	sp.			28.3	http://www.zbi.ee/fungal-genomesize
Ascomycota	Pezizomycotina	Leotiomycetes	Helotiales	Lachnum	sp.			46.3	http://www.zbi.ee/fungal-genomesize
Ascomycota	Pezizomycotina	Leotiomycetes	Helotiales	Lachnum	subvirgineum			17.6	http://www.zbi.ee/fungal-genomesize
Ascomycota	Pezizomycotina	Leotiomycetes	Helotiales	Lachnum	tenue			18.4	http://www.zbi.ee/fungal-genomesize
Ascomycota	Pezizomycotina	Leotiomycetes	Helotiales	Lachnum	tenuipilosum cf.			24.4	http://www.zbi.ee/fungal-genomesize
Ascomycota	Pezizomycotina	Leotiomycetes	Helotiales	Lachnum	virgineum			30	http://www.zbi.ee/fungal-genomesize
Ascomycota	Pezizomycotina	Leotiomycetes	Helotiales	Lachnum	virgineum			30	http://www.zbi.ee/fungal-genomesize
Ascomycota	Pezizomycotina	Leotiomycetes	Helotiales	Lachnum	winteri			17.2	http://www.zbi.ee/fungal-genomesize
Ascomycota	Pezizomycotina	Leotiomycetes	Helotiales	Lanzia	luteovirescens		Rutstroemia luteovirescens	38.6	http://www.zbi.ee/fungal-genomesize
Ascomycota	Pezizomycotina	Leotiomycetes	Helotiales	Lanzia	vacini		Hymenoscyphus vacini	41.6	http://www.zbi.ee/fungal-genomesize
Ascomycota	Pezizomycotina	Leotiomycetes	Helotiales	Lanzia	vacini		Hymenoscyphus vacini	43.7	http://www.zbi.ee/fungal-genomesize
Ascomycota	Pezizomycotina	Leotiomycetes	Helotiales	Lasiobelonium	mollissimum		Trichopeziza mollissima	18	http://www.zbi.ee/fungal-genomesize
Ascomycota	Pezizomycotina	Leotiomycetes	Helotiales	Lasiobelonium	mollissimum cf.		Trichopeziza cf. mollissima	16.7	http://www.zbi.ee/fungal-genomesize
Ascomycota	Pezizomycotina	Leotiomycetes	Helotiales	Lasiobelonium	mollissimum cf.		Trichopeziza cf. mollissima	16.7	http://www.zbi.ee/fungal-genomesize
Ascomycota	Pezizomycotina	Leotiomycetes	Helotiales	Lasiobelonium	mollissimum cf.		Trichopeziza cf. mollissima	17.2	http://www.zbi.ee/fungal-genomesize
Ascomycota	Pezizomycotina	Leotiomycetes	Helotiales	Lasiobelonium	nazarovae cf.			17.2	http://www.zbi.ee/fungal-genomesize
Ascomycota	Pezizomycotina	Leotiomycetes	Helotiales	Lasiobelonium	nidulum		Trichopezizella nidulus	19.3	http://www.zbi.ee/fungal-genomesize
Ascomycota	Pezizomycotina	Leotiomycetes	Helotiales	Lasiobelonium	nidulum cf.		Trichopezizella cf. nidulus	19.7	http://www.zbi.ee/fungal-genomesize
Ascomycota	Pezizomycotina	Leotiomycetes	Helotiales	Lasiobelonium	sp.			18	http://www.zbi.ee/fungal-genomesize
Ascomycota	Pezizomycotina	Leotiomycetes	Helotiales	Lasiobelonium	variegatum			20.6	http://www.zbi.ee/fungal-genomesize
Ascomycota	Pezizomycotina	Leotiomycetes	Helotiales	Leotia	lubrica			35.6	http://www.zbi.ee/fungal-genomesize
Ascomycota	Pezizomycotina	Leotiomycetes	Helotiales	Leptotrochila	astrantiae			39.4	http://www.zbi.ee/fungal-genomesize
Ascomycota	Pezizomycotina	Leotiomycetes	Helotiales	Leptotrochila	ranunculi			65.2	http://www.zbi.ee/fungal-genomesize
Ascomycota	Pezizomycotina	Leotiomycetes	Helotiales	Marssonina	brunnea			52	DOI: 10.1186/1471-2164-13-382
Ascomycota	Pezizomycotina	Leotiomycetes	Helotiales	Meliniomyces	bicolor			82.38	http://genome.jgi-psf.org/Melbi2/Melbi2.info.html
Ascomycota	Pezizomycotina	Leotiomycetes	Helotiales	Meliniomyces	variabilis			55.86	http://genome.jgi-psf.org/Melva1/Melva1.info.html
Ascomycota	Pezizomycotina	Leotiomycetes	Helotiales	Micropeziza	karstenii			19.7	http://www.zbi.ee/fungal-genomesize
Ascomycota	Pezizomycotina	Leotiomycetes	Helotiales	Micropeziza	poae			28.7	http://www.zbi.ee/fungal-genomesize
Ascomycota	Pezizomycotina	Leotiomycetes	Helotiales	Microscypha	ellisii		Psilachnum ellisii	17.6	http://www.zbi.ee/fungal-genomesize
Ascomycota	Pezizomycotina	Leotiomycetes	Helotiales	Microscypha	monticola			24.9	http://www.zbi.ee/fungal-genomesize
Ascomycota	Pezizomycotina	Leotiomycetes	Helotiales	Mitrula	paludosa			17.6	http://www.zbi.ee/fungal-genomesize
Ascomycota	Pezizomycotina	Leotiomycetes	Helotiales	Mitrula	paludosa			18	http://www.zbi.ee/fungal-genomesize
Ascomycota	Pezizomycotina	Leotiomycetes	Helotiales	Mitrula	paludosa			19.3	http://www.zbi.ee/fungal-genomesize
Ascomycota	Pezizomycotina	Leotiomycetes	Helotiales	Mitrula	paludosa			19.7	http://www.zbi.ee/fungal-genomesize
Ascomycota	Pezizomycotina	Leotiomycetes	Helotiales	Mitrula	paludosa			19.7	http://www.zbi.ee/fungal-genomesize
Ascomycota	Pezizomycotina	Leotiomycetes	Helotiales	Moellerodiscus	sp.			25.3	http://www.zbi.ee/fungal-genomesize
Ascomycota	Pezizomycotina	Leotiomycetes	Helotiales	Moellerodiscus	sp.			27	http://www.zbi.ee/fungal-genomesize
Ascomycota	Pezizomycotina	Leotiomycetes	Helotiales	Moellerodiscus	tenuistipes			18.9	http://www.zbi.ee/fungal-genomesize
Ascomycota	Pezizomycotina	Leotiomycetes	Helotiales	Mollisia	amenticola			49.3	http://www.zbi.ee/fungal-genomesize
Ascomycota	Pezizomycotina	Leotiomycetes	Helotiales	Mollisia	amenticola			51.5	http://www.zbi.ee/fungal-genomesize
Ascomycota	Pezizomycotina	Leotiomycetes	Helotiales	Mollisia	aquosa cf.			36.9	http://www.zbi.ee/fungal-genomesize
Ascomycota	Pezizomycotina	Leotiomycetes	Helotiales	Mollisia	caespiticia			18.9	http://www.zbi.ee/fungal-genomesize
Ascomycota	Pezizomycotina	Leotiomycetes	Helotiales	Mollisia	caricina			28.3	http://www.zbi.ee/fungal-genomesize
Ascomycota	Pezizomycotina	Leotiomycetes	Helotiales	Mollisia	cinerea cf.			24	http://www.zbi.ee/fungal-genomesize
Ascomycota	Pezizomycotina	Leotiomycetes	Helotiales	Mollisia	cinerea cf.			24.9	http://www.zbi.ee/fungal-genomesize
Ascomycota	Pezizomycotina	Leotiomycetes	Helotiales	Mollisia	cinerea cf.			24.9	http://www.zbi.ee/fungal-genomesize
Ascomycota	Pezizomycotina	Leotiomycetes	Helotiales	Mollisia	cinerea cf.			24.9	http://www.zbi.ee/fungal-genomesize
Ascomycota	Pezizomycotina	Leotiomycetes	Helotiales	Mollisia	cinerea cf.			26.2	http://www.zbi.ee/fungal-genomesize
Ascomycota	Pezizomycotina	Leotiomycetes	Helotiales	Mollisia	coerulans cf.			24.4	http://www.zbi.ee/fungal-genomesize
Ascomycota	Pezizomycotina	Leotiomycetes	Helotiales	Mollisia	discolor			26.2	http://www.zbi.ee/fungal-genomesize
Ascomycota	Pezizomycotina	Leotiomycetes	Helotiales	Mollisia	escharodes		Pyrenopeziza escharodes	69	http://www.zbi.ee/fungal-genomesize
Ascomycota	Pezizomycotina	Leotiomycetes	Helotiales	Mollisia	humidicola			27.4	http://www.zbi.ee/fungal-genomesize
Ascomycota	Pezizomycotina	Leotiomycetes	Helotiales	Mollisia	hydrophila			21	http://www.zbi.ee/fungal-genomesize
Ascomycota	Pezizomycotina	Leotiomycetes	Helotiales	Mollisia	ligni			27.9	http://www.zbi.ee/fungal-genomesize
Ascomycota	Pezizomycotina	Leotiomycetes	Helotiales	Mollisia	lychnidis cf.		Pyrenopeziza cf. chailletii	66.9	http://www.zbi.ee/fungal-genomesize
Ascomycota	Pezizomycotina	Leotiomycetes	Helotiales	Mollisia	palustris			25.7	http://www.zbi.ee/fungal-genomesize
Ascomycota	Pezizomycotina	Leotiomycetes	Helotiales	Mollisia	palustris			25.7	http://www.zbi.ee/fungal-genomesize
Ascomycota	Pezizomycotina	Leotiomycetes	Helotiales	Mollisia	palustris cf.			20.6	http://www.zbi.ee/fungal-genomesize
Ascomycota	Pezizomycotina	Leotiomycetes	Helotiales	Mollisia	rabenhorstii			24.4	http://www.zbi.ee/fungal-genomesize
Ascomycota	Pezizomycotina	Leotiomycetes	Helotiales	Mollisia	ramealis			52.7	http://www.zbi.ee/fungal-genomesize
Ascomycota	Pezizomycotina	Leotiomycetes	Helotiales	Mollisia	sp.			18.4	http://www.zbi.ee/fungal-genomesize
Ascomycota	Pezizomycotina	Leotiomycetes	Helotiales	Mollisia	sp.			20.2	http://www.zbi.ee/fungal-genomesize
Ascomycota	Pezizomycotina	Leotiomycetes	Helotiales	Mollisia	sp.			20.6	http://www.zbi.ee/fungal-genomesize
Ascomycota	Pezizomycotina	Leotiomycetes	Helotiales	Mollisia	sp.			24.9	http://www.zbi.ee/fungal-genomesize
Ascomycota	Pezizomycotina	Leotiomycetes	Helotiales	Mollisia	sp.			25.3	http://www.zbi.ee/fungal-genomesize
Ascomycota	Pezizomycotina	Leotiomycetes	Helotiales	Mollisia	sp.			34.7	http://www.zbi.ee/fungal-genomesize
Ascomycota	Pezizomycotina	Leotiomycetes	Helotiales	Mollisia	sp.			36.9	http://www.zbi.ee/fungal-genomesize
Ascomycota	Pezizomycotina	Leotiomycetes	Helotiales	Mollisia	sp.			42	http://www.zbi.ee/fungal-genomesize
Ascomycota	Pezizomycotina	Leotiomycetes	Helotiales	Mollisia	sp.			42.5	http://www.zbi.ee/fungal-genomesize
Ascomycota	Pezizomycotina	Leotiomycetes	Helotiales	Mollisia	sp.			51	http://www.zbi.ee/fungal-genomesize
Ascomycota	Pezizomycotina	Leotiomycetes	Helotiales	Mollisia	sp.			56.2	http://www.zbi.ee/fungal-genomesize
Ascomycota	Pezizomycotina	Leotiomycetes	Helotiales	Mollisia	spectabilis			35.6	http://www.zbi.ee/fungal-genomesize
Ascomycota	Pezizomycotina	Leotiomycetes	Helotiales	Mollisia	ventosa			41.6	http://www.zbi.ee/fungal-genomesize
Ascomycota	Pezizomycotina	Leotiomycetes	Helotiales	Mollisina	acerina			18.4	http://www.zbi.ee/fungal-genomesize
Ascomycota	Pezizomycotina	Leotiomycetes	Helotiales	Mollisina	echinulifera			18.4	http://www.zbi.ee/fungal-genomesize
Ascomycota	Pezizomycotina	Leotiomycetes	Helotiales	Mollisina	rubi			18.9	http://www.zbi.ee/fungal-genomesize
Ascomycota	Pezizomycotina	Leotiomycetes	Helotiales	Mollisina	sp.			18.9	http://www.zbi.ee/fungal-genomesize
Ascomycota	Pezizomycotina	Leotiomycetes	Helotiales	Monilinia	baccarum			18.4	http://www.zbi.ee/fungal-genomesize
Ascomycota	Pezizomycotina	Leotiomycetes	Helotiales	Monilinia	johnsonii			27.9	http://www.zbi.ee/fungal-genomesize
Ascomycota	Pezizomycotina	Leotiomycetes	Helotiales	Muscicola	dubia			29.6	http://www.zbi.ee/fungal-genomesize
Ascomycota	Pezizomycotina	Leotiomycetes	Helotiales	Myriosclerotinia	sulcatula			23.6	http://www.zbi.ee/fungal-genomesize
Ascomycota	Pezizomycotina	Leotiomycetes	Helotiales	Neobulgaria	pura		Ombrophila pura	17.2	http://www.zbi.ee/fungal-genomesize
Ascomycota	Pezizomycotina	Leotiomycetes	Helotiales	Neobulgaria	pura		Ombrophila pura	18.4	http://www.zbi.ee/fungal-genomesize
Ascomycota	Pezizomycotina	Leotiomycetes	Helotiales	Nimbomollisia	eriophori			26.6	http://www.zbi.ee/fungal-genomesize
Ascomycota	Pezizomycotina	Leotiomycetes	Helotiales	Nimbomollisia	eriophori			27	http://www.zbi.ee/fungal-genomesize
Ascomycota	Pezizomycotina	Leotiomycetes	Helotiales	Nimbomollisia	macrospora			28.3	http://www.zbi.ee/fungal-genomesize
Ascomycota	Pezizomycotina	Leotiomycetes	Helotiales	Niptera	lacustris			25.7	http://www.zbi.ee/fungal-genomesize
Ascomycota	Pezizomycotina	Leotiomycetes	Helotiales	Niptera	lacustris			26.2	http://www.zbi.ee/fungal-genomesize
Ascomycota	Pezizomycotina	Leotiomycetes	Helotiales	Niptera	lacustris			27.9	http://www.zbi.ee/fungal-genomesize
Ascomycota	Pezizomycotina	Leotiomycetes	Helotiales	Niptera	melatephroides		Nimbomollisia melatephroides	21.9	http://www.zbi.ee/fungal-genomesize
Ascomycota	Pezizomycotina	Leotiomycetes	Helotiales	Niptera	melatephroides		Nimbomollisia melatephroides	21.9	http://www.zbi.ee/fungal-genomesize
Ascomycota	Pezizomycotina	Leotiomycetes	Helotiales	Niptera	submelaena			27.9	http://www.zbi.ee/fungal-genomesize
Ascomycota	Pezizomycotina	Leotiomycetes	Helotiales	Obtectodiscus	aquaticus			27.9	http://www.zbi.ee/fungal-genomesize
Ascomycota	Pezizomycotina	Leotiomycetes	Helotiales	Oidiodendron	maius			46.43	http://genome.jgi-psf.org/Oidma1/Oidma1.info.html
Ascomycota	Pezizomycotina	Leotiomycetes	Helotiales	Olla	sp.			21.9	http://www.zbi.ee/fungal-genomesize
Ascomycota	Pezizomycotina	Leotiomycetes	Helotiales	Olla	ulmariae			18.9	http://www.zbi.ee/fungal-genomesize
Ascomycota	Pezizomycotina	Leotiomycetes	Helotiales	Ombrophila	janthina			33	http://www.zbi.ee/fungal-genomesize
Ascomycota	Pezizomycotina	Leotiomycetes	Helotiales	Ombrophila	lilacina			18.4	http://www.zbi.ee/fungal-genomesize
Ascomycota	Pezizomycotina	Leotiomycetes	Helotiales	Ombrophila	longispora cf.			27	http://www.zbi.ee/fungal-genomesize
Ascomycota	Pezizomycotina	Leotiomycetes	Helotiales	Ombrophila	sp.			29.2	http://www.zbi.ee/fungal-genomesize
Ascomycota	Pezizomycotina	Leotiomycetes	Helotiales	Ombrophila	sp.			34.3	http://www.zbi.ee/fungal-genomesize
Ascomycota	Pezizomycotina	Leotiomycetes	Helotiales	Pachydisca	pilatii			50.6	http://www.zbi.ee/fungal-genomesize
Ascomycota	Pezizomycotina	Leotiomycetes	Helotiales	Parorbiliopsis	minuta			9	http://www.zbi.ee/fungal-genomesize
Ascomycota	Pezizomycotina	Leotiomycetes	Helotiales	Parorbiliopsis	minuta			18.9	http://www.zbi.ee/fungal-genomesize
Ascomycota	Pezizomycotina	Leotiomycetes	Helotiales	Patellariopsis	atrovinosa			23.2	http://www.zbi.ee/fungal-genomesize
Ascomycota	Pezizomycotina	Leotiomycetes	Helotiales	Patinella	rubrotingens		Patellaria rubrotingens	24	http://www.zbi.ee/fungal-genomesize
Ascomycota	Pezizomycotina	Leotiomycetes	Helotiales	Patinellaria	sanguinea			22.7	http://www.zbi.ee/fungal-genomesize
Ascomycota	Pezizomycotina	Leotiomycetes	Helotiales	Pezicula	acericola			39.9	http://www.zbi.ee/fungal-genomesize
Ascomycota	Pezizomycotina	Leotiomycetes	Helotiales	Pezicula	alba			17.2	http://www.zbi.ee/fungal-genomesize
Ascomycota	Pezizomycotina	Leotiomycetes	Helotiales	Pezicula	cinnamomea			27.9	http://www.zbi.ee/fungal-genomesize
Ascomycota	Pezizomycotina	Leotiomycetes	Helotiales	Pezicula	eucrita			37.7	http://www.zbi.ee/fungal-genomesize
Ascomycota	Pezizomycotina	Leotiomycetes	Helotiales	Pezicula	frangulae			27	http://www.zbi.ee/fungal-genomesize
Ascomycota	Pezizomycotina	Leotiomycetes	Helotiales	Pezicula	livida			28.3	http://www.zbi.ee/fungal-genomesize
Ascomycota	Pezizomycotina	Leotiomycetes	Helotiales	Pezicula	myrtillina			24.9	http://www.zbi.ee/fungal-genomesize
Ascomycota	Pezizomycotina	Leotiomycetes	Helotiales	Pezicula	ocellata		Ocellaria ocellata	27.4	http://www.zbi.ee/fungal-genomesize
Ascomycota	Pezizomycotina	Leotiomycetes	Helotiales	Pezicula	sepium			52.7	http://www.zbi.ee/fungal-genomesize
Ascomycota	Pezizomycotina	Leotiomycetes	Helotiales	Pezizella	alniella		Calycina alniella	53.6	http://www.zbi.ee/fungal-genomesize
Ascomycota	Pezizomycotina	Leotiomycetes	Helotiales	Pezizella	pulchella ss. Svrèek			28.7	http://www.zbi.ee/fungal-genomesize
Ascomycota	Pezizomycotina	Leotiomycetes	Helotiales	Pezoloma	ciliifera			28.7	http://www.zbi.ee/fungal-genomesize
Ascomycota	Pezizomycotina	Leotiomycetes	Helotiales	Pezoloma	sp.			24.9	http://www.zbi.ee/fungal-genomesize
Ascomycota	Pezizomycotina	Leotiomycetes	Helotiales	Pezoloma	sp.			26.6	http://www.zbi.ee/fungal-genomesize
Ascomycota	Pezizomycotina	Leotiomycetes	Helotiales	Phaeohelotium	geogenum			24	http://www.zbi.ee/fungal-genomesize
Ascomycota	Pezizomycotina	Leotiomycetes	Helotiales	Phaeohelotium	geogenum			24.9	http://www.zbi.ee/fungal-genomesize
Ascomycota	Pezizomycotina	Leotiomycetes	Helotiales	Phaeohelotium	italicum ss. Dennis			27	http://www.zbi.ee/fungal-genomesize
Ascomycota	Pezizomycotina	Leotiomycetes	Helotiales	Phialina	lachnobrachya		Calycellina lachnobrachya	25.3	http://www.zbi.ee/fungal-genomesize
Ascomycota	Pezizomycotina	Leotiomycetes	Helotiales	Phialina	lachnobrachya		Calycellina araneocincta	27.4	http://www.zbi.ee/fungal-genomesize
Ascomycota	Pezizomycotina	Leotiomycetes	Helotiales	Phialina	separabilis		Hymenoscyphus separabilis ss. Dennis	19.7	http://www.zbi.ee/fungal-genomesize
Ascomycota	Pezizomycotina	Leotiomycetes	Helotiales	Phialina	ulmariae		Calycellina ulmariae	18.4	http://www.zbi.ee/fungal-genomesize
Ascomycota	Pezizomycotina	Leotiomycetes	Helotiales	Pirottaea	adenostylidis			35.2	http://www.zbi.ee/fungal-genomesize
Ascomycota	Pezizomycotina	Leotiomycetes	Helotiales	Pirottaea	paupercula			38.6	http://www.zbi.ee/fungal-genomesize
Ascomycota	Pezizomycotina	Leotiomycetes	Helotiales	Pirottaea	saxonica			37.3	http://www.zbi.ee/fungal-genomesize
Ascomycota	Pezizomycotina	Leotiomycetes	Helotiales	Pirottaea	senecionis			19.3	http://www.zbi.ee/fungal-genomesize
Ascomycota	Pezizomycotina	Leotiomycetes	Helotiales	Pirottaea	sp.			51	http://www.zbi.ee/fungal-genomesize
Ascomycota	Pezizomycotina	Leotiomycetes	Helotiales	Poculum	firmum		Rutstroemia firma	39.4	http://www.zbi.ee/fungal-genomesize
Ascomycota	Pezizomycotina	Leotiomycetes	Helotiales	Poculum	firmum		Rutstroemia firma	55.3	http://www.zbi.ee/fungal-genomesize
Ascomycota	Pezizomycotina	Leotiomycetes	Helotiales	Polydesmia	pruinosa			9.4	http://www.zbi.ee/fungal-genomesize
Ascomycota	Pezizomycotina	Leotiomycetes	Helotiales	Polydesmia	pruinosa			10.3	http://www.zbi.ee/fungal-genomesize
Ascomycota	Pezizomycotina	Leotiomycetes	Helotiales	Proliferodiscus	pulveraceus			15.4	http://www.zbi.ee/fungal-genomesize
Ascomycota	Pezizomycotina	Leotiomycetes	Helotiales	Proliferodiscus	pulveraceus			17.6	http://www.zbi.ee/fungal-genomesize
Ascomycota	Pezizomycotina	Leotiomycetes	Helotiales	Pseudohelotium	pineti			20.2	http://www.zbi.ee/fungal-genomesize
Ascomycota	Pezizomycotina	Leotiomycetes	Helotiales	Pseudopeziza	trifolii			16.7	http://www.zbi.ee/fungal-genomesize
Ascomycota	Pezizomycotina	Leotiomycetes	Helotiales	Psilachnum	acutum			29.6	http://www.zbi.ee/fungal-genomesize
Ascomycota	Pezizomycotina	Leotiomycetes	Helotiales	Psilachnum	chrysostigmum	versicolor		25.7	http://www.zbi.ee/fungal-genomesize
Ascomycota	Pezizomycotina	Leotiomycetes	Helotiales	Psilachnum	chrysostigmum	chrysostigmum		28.7	http://www.zbi.ee/fungal-genomesize
Ascomycota	Pezizomycotina	Leotiomycetes	Helotiales	Psilachnum	chrysostigmum	chrysostigmum		29.2	http://www.zbi.ee/fungal-genomesize
Ascomycota	Pezizomycotina	Leotiomycetes	Helotiales	Psilachnum	granulosellum		Cistella hoehnelii	19.3	http://www.zbi.ee/fungal-genomesize
Ascomycota	Pezizomycotina	Leotiomycetes	Helotiales	Psilachnum	inquilinum			19.7	http://www.zbi.ee/fungal-genomesize
Ascomycota	Pezizomycotina	Leotiomycetes	Helotiales	Psilachnum	lanceolato-paraphysatum			17.6	http://www.zbi.ee/fungal-genomesize
Ascomycota	Pezizomycotina	Leotiomycetes	Helotiales	Psilachnum	rubrotinctum			27	http://www.zbi.ee/fungal-genomesize
Ascomycota	Pezizomycotina	Leotiomycetes	Helotiales	Psilocistella	sp.			39.4	http://www.zbi.ee/fungal-genomesize
Ascomycota	Pezizomycotina	Leotiomycetes	Helotiales	Pyrenopeziza	benesuada		Mollisia benesuada	18.9	http://www.zbi.ee/fungal-genomesize
Ascomycota	Pezizomycotina	Leotiomycetes	Helotiales	Pyrenopeziza	mercurialis			51	http://www.zbi.ee/fungal-genomesize
Ascomycota	Pezizomycotina	Leotiomycetes	Helotiales	Pyrenopeziza	millegrana			51.9	http://www.zbi.ee/fungal-genomesize
Ascomycota	Pezizomycotina	Leotiomycetes	Helotiales	Pyrenopeziza	millegrana			54	http://www.zbi.ee/fungal-genomesize
Ascomycota	Pezizomycotina	Leotiomycetes	Helotiales	Pyrenopeziza	petiolaris			48.5	http://www.zbi.ee/fungal-genomesize
Ascomycota	Pezizomycotina	Leotiomycetes	Helotiales	Pyrenopeziza	petiolaris			51.9	http://www.zbi.ee/fungal-genomesize
Ascomycota	Pezizomycotina	Leotiomycetes	Helotiales	Pyrenopeziza	plicata cf.			40.3	http://www.zbi.ee/fungal-genomesize
Ascomycota	Pezizomycotina	Leotiomycetes	Helotiales	Pyrenopeziza	pulveracea			44.2	http://www.zbi.ee/fungal-genomesize
Ascomycota	Pezizomycotina	Leotiomycetes	Helotiales	Pyrenopeziza	pulveracea			45.9	http://www.zbi.ee/fungal-genomesize
Ascomycota	Pezizomycotina	Leotiomycetes	Helotiales	Pyrenopeziza	revincta		Mollisia revincta	27.9	http://www.zbi.ee/fungal-genomesize
Ascomycota	Pezizomycotina	Leotiomycetes	Helotiales	Pyrenopeziza	rubi			47.2	http://www.zbi.ee/fungal-genomesize
Ascomycota	Pezizomycotina	Leotiomycetes	Helotiales	Pyrenopeziza	sp.			20.2	http://www.zbi.ee/fungal-genomesize
Ascomycota	Pezizomycotina	Leotiomycetes	Helotiales	Pyrenopeziza	sp.			27	http://www.zbi.ee/fungal-genomesize
Ascomycota	Pezizomycotina	Leotiomycetes	Helotiales	Pyrenopeziza	sp.			48.5	http://www.zbi.ee/fungal-genomesize
Ascomycota	Pezizomycotina	Leotiomycetes	Helotiales	Pyrenopeziza	sp.			66.5	http://www.zbi.ee/fungal-genomesize
Ascomycota	Pezizomycotina	Leotiomycetes	Helotiales	Rodwayella	citrinula			13.3	http://www.zbi.ee/fungal-genomesize
Ascomycota	Pezizomycotina	Leotiomycetes	Helotiales	Rutstroemia	conformata		Ciboria conformata	24.4	http://www.zbi.ee/fungal-genomesize
Ascomycota	Pezizomycotina	Leotiomycetes	Helotiales	Rutstroemia	conformata		Ciboria conformata	25.7	http://www.zbi.ee/fungal-genomesize
Ascomycota	Pezizomycotina	Leotiomycetes	Helotiales	Rutstroemia	elatina			26.6	http://www.zbi.ee/fungal-genomesize
Ascomycota	Pezizomycotina	Leotiomycetes	Helotiales	Rutstroemia	juniperi			44.2	http://www.zbi.ee/fungal-genomesize
Ascomycota	Pezizomycotina	Leotiomycetes	Helotiales	Rutstroemia	sp.			28.7	http://www.zbi.ee/fungal-genomesize
Ascomycota	Pezizomycotina	Leotiomycetes	Helotiales	Rutstroemia	sydowiana			39	http://www.zbi.ee/fungal-genomesize
Ascomycota	Pezizomycotina	Leotiomycetes	Helotiales	Sclerotinia	sclerotiorum			28.3	http://www.zbi.ee/fungal-genomesize
Ascomycota	Pezizomycotina	Leotiomycetes	Helotiales	Sclerotinia	sclerotiorum			38	http://www.zbi.ee/fungal-genomesize
Ascomycota	Pezizomycotina	Leotiomycetes	Helotiales	Sclerotinia	sclerotiorum			38.33	http://www.broadinstitute.org/annotation/genome/sclerotinia_sclerotiorum/GenomeStats.html
Ascomycota	Pezizomycotina	Leotiomycetes	Helotiales	Sclerotinia	sclerotiorum			43.5	http://www.zbi.ee/fungal-genomesize
Ascomycota	Pezizomycotina	Leotiomycetes	Helotiales	Sclerotinia	sp.			27.4	http://www.zbi.ee/fungal-genomesize
Ascomycota	Pezizomycotina	Leotiomycetes	Helotiales	Sclerotinia	trifoliorum			27	http://www.zbi.ee/fungal-genomesize
Ascomycota	Pezizomycotina	Leotiomycetes	Helotiales	Scutomollisia	lanceata			15.9	http://www.zbi.ee/fungal-genomesize
Ascomycota	Pezizomycotina	Leotiomycetes	Helotiales	Scutomollisia	russea			35.2	http://www.zbi.ee/fungal-genomesize
Ascomycota	Pezizomycotina	Leotiomycetes	Helotiales	Spathularia	flavida		Spathularia flava	19.3	http://www.zbi.ee/fungal-genomesize
Ascomycota	Pezizomycotina	Leotiomycetes	Helotiales	Spathularia	pectinata			52.7	http://www.zbi.ee/fungal-genomesize
Ascomycota	Pezizomycotina	Leotiomycetes	Helotiales	Stromatinia	paridis cf.			26.6	http://www.zbi.ee/fungal-genomesize
Ascomycota	Pezizomycotina	Leotiomycetes	Helotiales	Strossmayeria	basitricha			19.3	http://www.zbi.ee/fungal-genomesize
Ascomycota	Pezizomycotina	Leotiomycetes	Helotiales	Symphyosirinia	angelicae			88.8	http://www.zbi.ee/fungal-genomesize
Ascomycota	Pezizomycotina	Leotiomycetes	Helotiales	Symphyosirinia	angelicae			89.2	http://www.zbi.ee/fungal-genomesize
Ascomycota	Pezizomycotina	Leotiomycetes	Helotiales	Symphyosirinia	clematidis			115.8	http://www.zbi.ee/fungal-genomesize
Ascomycota	Pezizomycotina	Leotiomycetes	Helotiales	Tapesia	cinerella cf.			24.9	http://www.zbi.ee/fungal-genomesize
Ascomycota	Pezizomycotina	Leotiomycetes	Helotiales	Tapesia	cinerella cf.			27.4	http://www.zbi.ee/fungal-genomesize
Ascomycota	Pezizomycotina	Leotiomycetes	Helotiales	Tapesia	fusca		Mollisia fusca	32.6	http://www.zbi.ee/fungal-genomesize
Ascomycota	Pezizomycotina	Leotiomycetes	Helotiales	Tapesia	fusca		Mollisia fusca	37.7	http://www.zbi.ee/fungal-genomesize
Ascomycota	Pezizomycotina	Leotiomycetes	Helotiales	Tapesia	lividofusca		Mollisia lividofusca	41.6	http://www.zbi.ee/fungal-genomesize
Ascomycota	Pezizomycotina	Leotiomycetes	Helotiales	Tapesia	lividofusca		Mollisia lividofusca	42.5	http://www.zbi.ee/fungal-genomesize
Ascomycota	Pezizomycotina	Leotiomycetes	Helotiales	Tapesia	rosae		Mollisia rosae	20.6	http://www.zbi.ee/fungal-genomesize
Ascomycota	Pezizomycotina	Leotiomycetes	Helotiales	Tapesia	rosae		Mollisia rosae	21	http://www.zbi.ee/fungal-genomesize
Ascomycota	Pezizomycotina	Leotiomycetes	Helotiales	Tapesia	rosae	prunicola	Tapesia prunicola	33.4	http://www.zbi.ee/fungal-genomesize
Ascomycota	Pezizomycotina	Leotiomycetes	Helotiales	Tapesia	rosae	prunicola	Tapesia prunicola	38.2	http://www.zbi.ee/fungal-genomesize
Ascomycota	Pezizomycotina	Leotiomycetes	Helotiales	Tapesia	strobilicola			36.4	http://www.zbi.ee/fungal-genomesize
Ascomycota	Pezizomycotina	Leotiomycetes	Helotiales	Thuemenidium	atropurpureum			18.9	http://www.zbi.ee/fungal-genomesize
Ascomycota	Pezizomycotina	Leotiomycetes	Helotiales	Trichopeziza	lizonii			16.7	http://www.zbi.ee/fungal-genomesize
Ascomycota	Pezizomycotina	Leotiomycetes	Helotiales	Tympanis	sp.			13.3	http://www.zbi.ee/fungal-genomesize
Ascomycota	Pezizomycotina	Leotiomycetes	Helotiales	Unguicularia	carestiana		Urceolella carestiana	9.4	http://www.zbi.ee/fungal-genomesize
Ascomycota	Pezizomycotina	Leotiomycetes	Helotiales	Unguicularia	carestiana		Urceolella carestiana	21.4	http://www.zbi.ee/fungal-genomesize
Ascomycota	Pezizomycotina	Leotiomycetes	Helotiales	Unguicularia	raripila			18.9	http://www.zbi.ee/fungal-genomesize
Ascomycota	Pezizomycotina	Leotiomycetes	Helotiales	Unguicularia	unguiculata			25.3	http://www.zbi.ee/fungal-genomesize
Ascomycota	Pezizomycotina	Leotiomycetes	Helotiales	Unguiculariopsis	rehmii			16.7	http://www.zbi.ee/fungal-genomesize
Ascomycota	Pezizomycotina	Leotiomycetes	Helotiales	Unguiculella	eurotioides			17.6	http://www.zbi.ee/fungal-genomesize
Ascomycota	Pezizomycotina	Leotiomycetes	Helotiales	Unguiculella	sp.			27.9	http://www.zbi.ee/fungal-genomesize
Ascomycota	Pezizomycotina	Leotiomycetes	Helotiales	Urceolella	conspicua			35.2	http://www.zbi.ee/fungal-genomesize
Ascomycota	Pezizomycotina	Leotiomycetes	Helotiales	Urceolella	tetraspora			21.4	http://www.zbi.ee/fungal-genomesize
Ascomycota	Pezizomycotina	Leotiomycetes	Helotiales	Velutarina	rufo-olivacea			18.9	http://www.zbi.ee/fungal-genomesize
Ascomycota	Pezizomycotina	Leotiomycetes	Helotiales	Velutarina	rufo-olivacea			18.9	http://www.zbi.ee/fungal-genomesize
Ascomycota	Pezizomycotina	Leotiomycetes	Helotiales	Venturiocistella	pini cf.		Pirottaea cf. pini	27.9	http://www.zbi.ee/fungal-genomesize
Ascomycota	Pezizomycotina	Leotiomycetes	Helotiales	Vibrissea	flavovirens			35.2	http://www.zbi.ee/fungal-genomesize
Ascomycota	Pezizomycotina	Leotiomycetes	Helotiales	Vibrissea	flavovirens			36	http://www.zbi.ee/fungal-genomesize
Ascomycota	Pezizomycotina	Leotiomycetes	Helotiales	Vibrissea	sp.			19.3	http://www.zbi.ee/fungal-genomesize
Ascomycota	Pezizomycotina	Leotiomycetes	Helotiales	Vibrissea	truncorum			34.7	http://www.zbi.ee/fungal-genomesize
Ascomycota	Pezizomycotina	Leotiomycetes	Helotiales	Zoellneria	rosarum			9.4	http://www.zbi.ee/fungal-genomesize
Ascomycota	Pezizomycotina	Leotiomycetes	Incertae sedis	Geomyces	destructans		Pseudogymnoascus destructans	30.65	http://www.broadinstitute.org/annotation/genome/Geomyces_destructans/MultiHome.html
Ascomycota	Pezizomycotina	Leotiomycetes	Rhytismatales	Coccomyces	coronatus			34.7	http://www.zbi.ee/fungal-genomesize
Ascomycota	Pezizomycotina	Leotiomycetes	Rhytismatales	Cyclaneusma	minus			25.7	http://www.zbi.ee/fungal-genomesize
Ascomycota	Pezizomycotina	Leotiomycetes	Rhytismatales	Lophodermium	arundinaceum			22.7	http://www.zbi.ee/fungal-genomesize
Ascomycota	Pezizomycotina	Leotiomycetes	Rhytismatales	Potebniamyces	pyri			9.4	http://www.zbi.ee/fungal-genomesize
Ascomycota	Pezizomycotina	Leotiomycetes	Rhytismatales	Propolis	farinosa		Propolomyces versicolor	12	http://www.zbi.ee/fungal-genomesize
Ascomycota	Pezizomycotina	Leotiomycetes	Rhytismatales	Tryblidiopsis	pinastri			56.6	http://www.zbi.ee/fungal-genomesize
Ascomycota	Pezizomycotina	Leotiomycetes	Thelebolales	Thelebolus	stercoreus			26.18	http://files.cgrb.oregonstate.edu/Botany/spataforalab/Genomes/Thelebolus_stercoreus/
Ascomycota	Pezizomycotina	Orbiliomycetes	Orbiliales	Arthrobotrys	oligospora			40.07	DOI: 10.1371/journal.ppat.1002179
Ascomycota	Pezizomycotina	Orbiliomycetes	Orbiliales	Drechslerella	stenobrocha			29.02	DOI: 10.1186/1471-2164-15-114
Ascomycota	Pezizomycotina	Orbiliomycetes	Orbiliales	Monacrosporium	haptotylum			40.4	DOI: 10.1371/journal.pgen.1003909
Ascomycota	Pezizomycotina	Orbiliomycetes	Orbiliales	Orbilia	auricolor		Orbilia inflatula	44.2	http://www.zbi.ee/fungal-genomesize
Ascomycota	Pezizomycotina	Orbiliomycetes	Orbiliales	Orbilia	auricolor		Orbilia inflatula	52.7	http://www.zbi.ee/fungal-genomesize
Ascomycota	Pezizomycotina	Orbiliomycetes	Orbiliales	Orbilia	coccinella			29.6	http://www.zbi.ee/fungal-genomesize
Ascomycota	Pezizomycotina	Orbiliomycetes	Orbiliales	Orbilia	comma			17.2	http://www.zbi.ee/fungal-genomesize
Ascomycota	Pezizomycotina	Orbiliomycetes	Orbiliales	Orbilia	delicatula			11.6	http://www.zbi.ee/fungal-genomesize
Ascomycota	Pezizomycotina	Orbiliomycetes	Orbiliales	Orbilia	delicatula			22.7	http://www.zbi.ee/fungal-genomesize
Ascomycota	Pezizomycotina	Orbiliomycetes	Orbiliales	Orbilia	delicatula			23.2	http://www.zbi.ee/fungal-genomesize
Ascomycota	Pezizomycotina	Orbiliomycetes	Orbiliales	Orbilia	delicatula			23.6	http://www.zbi.ee/fungal-genomesize
Ascomycota	Pezizomycotina	Orbiliomycetes	Orbiliales	Orbilia	sarraziniana			24.9	http://www.zbi.ee/fungal-genomesize
Ascomycota	Pezizomycotina	Orbiliomycetes	Orbiliales	Orbilia	vinosa			22.3	http://www.zbi.ee/fungal-genomesize
Ascomycota	Pezizomycotina	Pezizomycetes	Pezizales	Aleuria	aurantia			13.3	http://www.zbi.ee/fungal-genomesize
Ascomycota	Pezizomycotina	Pezizomycetes	Pezizales	Aleuria	aurantia			13.3	http://www.zbi.ee/fungal-genomesize
Ascomycota	Pezizomycotina	Pezizomycetes	Pezizales	Aleuria	aurantia			13.3	http://www.zbi.ee/fungal-genomesize
Ascomycota	Pezizomycotina	Pezizomycetes	Pezizales	Anthracobia	melaloma			18	http://www.zbi.ee/fungal-genomesize
Ascomycota	Pezizomycotina	Pezizomycetes	Pezizales	Ascobolus	equinus		Lasiobolus papillatus	13.3	http://www.zbi.ee/fungal-genomesize
Ascomycota	Pezizomycotina	Pezizomycetes	Pezizales	Ascobolus	foliicola			27.9	http://www.zbi.ee/fungal-genomesize
Ascomycota	Pezizomycotina	Pezizomycetes	Pezizales	Ascobolus	immersus			59.53	http://genome.jgi-psf.org/Ascim1/Ascim1.info.html
Ascomycota	Pezizomycotina	Pezizomycetes	Pezizales	Ascobolus	minutus			38.2	http://www.zbi.ee/fungal-genomesize
Ascomycota	Pezizomycotina	Pezizomycetes	Pezizales	Ascobolus	stercorarius		Ascobolus furfuraceus	24.4	http://www.zbi.ee/fungal-genomesize
Ascomycota	Pezizomycotina	Pezizomycetes	Pezizales	Ascobolus	stercorarius		Ascobolus furfuraceus	25.7	http://www.zbi.ee/fungal-genomesize
Ascomycota	Pezizomycotina	Pezizomycetes	Pezizales	Ascobolus	stercorarius		Ascobolus furfuraceus	27	http://www.zbi.ee/fungal-genomesize
Ascomycota	Pezizomycotina	Pezizomycetes	Pezizales	Byssonectria	tetraspora		Octospora tetraspora	102.9	http://www.zbi.ee/fungal-genomesize
Ascomycota	Pezizomycotina	Pezizomycetes	Pezizales	Cheilymenia	fimicola			13.3	http://www.zbi.ee/fungal-genomesize
Ascomycota	Pezizomycotina	Pezizomycetes	Pezizales	Cheilymenia	oligotricha			13.7	http://www.zbi.ee/fungal-genomesize
Ascomycota	Pezizomycotina	Pezizomycetes	Pezizales	Cheilymenia	stercorea			12.9	http://www.zbi.ee/fungal-genomesize
Ascomycota	Pezizomycotina	Pezizomycetes	Pezizales	Cheilymenia	stercorea			12.9	http://www.zbi.ee/fungal-genomesize
Ascomycota	Pezizomycotina	Pezizomycetes	Pezizales	Cheilymenia	stercorea			14.2	http://www.zbi.ee/fungal-genomesize
Ascomycota	Pezizomycotina	Pezizomycetes	Pezizales	Cheilymenia	theleboloides			12.4	http://www.zbi.ee/fungal-genomesize
Ascomycota	Pezizomycotina	Pezizomycetes	Pezizales	Choiromyces	venosus			126.04	http://genome.jgi-psf.org/Chove1/Chove1.info.html
Ascomycota	Pezizomycotina	Pezizomycetes	Pezizales	Coprobia	granulata			19.3	http://www.zbi.ee/fungal-genomesize
Ascomycota	Pezizomycotina	Pezizomycetes	Pezizales	Disciotis	venosa			18	http://www.zbi.ee/fungal-genomesize
Ascomycota	Pezizomycotina	Pezizomycetes	Pezizales	Fimaria	sp.			25.3	http://www.zbi.ee/fungal-genomesize
Ascomycota	Pezizomycotina	Pezizomycetes	Pezizales	Fimaria	sp.			27	http://www.zbi.ee/fungal-genomesize
Ascomycota	Pezizomycotina	Pezizomycetes	Pezizales	Galiella	rufa			38.2	http://www.zbi.ee/fungal-genomesize
Ascomycota	Pezizomycotina	Pezizomycetes	Pezizales	Geopora	arenicola			46.3	http://www.zbi.ee/fungal-genomesize
Ascomycota	Pezizomycotina	Pezizomycetes	Pezizales	Geopora	foliacea			25.7	http://www.zbi.ee/fungal-genomesize
Ascomycota	Pezizomycotina	Pezizomycetes	Pezizales	Geopora	semi-immersa		Peziza semiimmersa	43.3	http://www.zbi.ee/fungal-genomesize
Ascomycota	Pezizomycotina	Pezizomycetes	Pezizales	Geopora	semi-immersa		Peziza semiimmersa	45	http://www.zbi.ee/fungal-genomesize
Ascomycota	Pezizomycotina	Pezizomycetes	Pezizales	Geopyxis	carbonaria			26.6	http://www.zbi.ee/fungal-genomesize
Ascomycota	Pezizomycotina	Pezizomycetes	Pezizales	Gyromitra	esculenta			17.2	http://www.zbi.ee/fungal-genomesize
Ascomycota	Pezizomycotina	Pezizomycetes	Pezizales	Gyromitra	esculenta			17.6	http://www.zbi.ee/fungal-genomesize
Ascomycota	Pezizomycotina	Pezizomycetes	Pezizales	Gyromitra	infula			16.7	http://www.zbi.ee/fungal-genomesize
Ascomycota	Pezizomycotina	Pezizomycetes	Pezizales	Helvella	acetabulum			49.7	http://www.zbi.ee/fungal-genomesize
Ascomycota	Pezizomycotina	Pezizomycetes	Pezizales	Helvella	acetabulum			52.3	http://www.zbi.ee/fungal-genomesize
Ascomycota	Pezizomycotina	Pezizomycetes	Pezizales	Helvella	acetabulum			54	http://www.zbi.ee/fungal-genomesize
Ascomycota	Pezizomycotina	Pezizomycetes	Pezizales	Helvella	alpestris			55.7	http://www.zbi.ee/fungal-genomesize
Ascomycota	Pezizomycotina	Pezizomycetes	Pezizales	Helvella	crispa			25.7	http://www.zbi.ee/fungal-genomesize
Ascomycota	Pezizomycotina	Pezizomycetes	Pezizales	Helvella	crispa			27	http://www.zbi.ee/fungal-genomesize
Ascomycota	Pezizomycotina	Pezizomycetes	Pezizales	Helvella	crispa			28.7	http://www.zbi.ee/fungal-genomesize
Ascomycota	Pezizomycotina	Pezizomycetes	Pezizales	Helvella	elastica			27	http://www.zbi.ee/fungal-genomesize
Ascomycota	Pezizomycotina	Pezizomycetes	Pezizales	Helvella	lacunosa			24.4	http://www.zbi.ee/fungal-genomesize
Ascomycota	Pezizomycotina	Pezizomycetes	Pezizales	Helvella	lacunosa			25.7	http://www.zbi.ee/fungal-genomesize
Ascomycota	Pezizomycotina	Pezizomycetes	Pezizales	Helvella	lacunosa			26.2	http://www.zbi.ee/fungal-genomesize
Ascomycota	Pezizomycotina	Pezizomycetes	Pezizales	Helvella	silvicola			27.9	http://www.zbi.ee/fungal-genomesize
Ascomycota	Pezizomycotina	Pezizomycetes	Pezizales	Humaria	hemisphaerica			34.7	http://www.zbi.ee/fungal-genomesize
Ascomycota	Pezizomycotina	Pezizomycetes	Pezizales	Humaria	hemisphaerica			36.9	http://www.zbi.ee/fungal-genomesize
Ascomycota	Pezizomycotina	Pezizomycetes	Pezizales	Iodophanus	carneus			16.7	http://www.zbi.ee/fungal-genomesize
Ascomycota	Pezizomycotina	Pezizomycetes	Pezizales	Kotlabaea	deformis			17.2	http://www.zbi.ee/fungal-genomesize
Ascomycota	Pezizomycotina	Pezizomycetes	Pezizales	Lasiobolus	cuniculi			13.3	http://www.zbi.ee/fungal-genomesize
Ascomycota	Pezizomycotina	Pezizomycetes	Pezizales	Lasiobolus	cuniculi			14.6	http://www.zbi.ee/fungal-genomesize
Ascomycota	Pezizomycotina	Pezizomycetes	Pezizales	Leucoscypha	leucotricha			61.7	http://www.zbi.ee/fungal-genomesize
Ascomycota	Pezizomycotina	Pezizomycetes	Pezizales	Melastiza	chateri			14.6	http://www.zbi.ee/fungal-genomesize
Ascomycota	Pezizomycotina	Pezizomycetes	Pezizales	Mitrophora	semilibera			24.4	http://www.zbi.ee/fungal-genomesize
Ascomycota	Pezizomycotina	Pezizomycetes	Pezizales	Mitrophora	semilibera			25.7	http://www.zbi.ee/fungal-genomesize
Ascomycota	Pezizomycotina	Pezizomycetes	Pezizales	Mitrophora	semilibera			26.2	http://www.zbi.ee/fungal-genomesize
Ascomycota	Pezizomycotina	Pezizomycetes	Pezizales	Morchella	conica			48.21	http://genome.jgi-psf.org/Morco1/Morco1.info.html
Ascomycota	Pezizomycotina	Pezizomycetes	Pezizales	Morchella	esculenta			23.6	http://www.zbi.ee/fungal-genomesize
Ascomycota	Pezizomycotina	Pezizomycetes	Pezizales	Morchella	esculenta			24.4	http://www.zbi.ee/fungal-genomesize
Ascomycota	Pezizomycotina	Pezizomycetes	Pezizales	Morchella	esculenta			25.7	http://www.zbi.ee/fungal-genomesize
Ascomycota	Pezizomycotina	Pezizomycetes	Pezizales	Morchella	esculenta			26.2	http://www.zbi.ee/fungal-genomesize
Ascomycota	Pezizomycotina	Pezizomycetes	Pezizales	Morchella	esculenta			26.6	http://www.zbi.ee/fungal-genomesize
Ascomycota	Pezizomycotina	Pezizomycetes	Pezizales	Morchella	vulgaris		Morchella conica	24.4	http://www.zbi.ee/fungal-genomesize
Ascomycota	Pezizomycotina	Pezizomycetes	Pezizales	Morchella	vulgaris		Morchella conica	24.4	http://www.zbi.ee/fungal-genomesize
Ascomycota	Pezizomycotina	Pezizomycetes	Pezizales	Morchella	vulgaris		Morchella conica	24.4	http://www.zbi.ee/fungal-genomesize
Ascomycota	Pezizomycotina	Pezizomycetes	Pezizales	Morchella	vulgaris		Morchella conica	24.4	http://www.zbi.ee/fungal-genomesize
Ascomycota	Pezizomycotina	Pezizomycetes	Pezizales	Morchella	vulgaris		Morchella conica	26.6	http://www.zbi.ee/fungal-genomesize
Ascomycota	Pezizomycotina	Pezizomycetes	Pezizales	Morchella	vulgaris		Morchella conica	27	http://www.zbi.ee/fungal-genomesize
Ascomycota	Pezizomycotina	Pezizomycetes	Pezizales	Morchella	vulgaris		Morchella conica	27.4	http://www.zbi.ee/fungal-genomesize
Ascomycota	Pezizomycotina	Pezizomycetes	Pezizales	Neottiella	rutilans			410.8	http://www.zbi.ee/fungal-genomesize
Ascomycota	Pezizomycotina	Pezizomycetes	Pezizales	Neottiella	rutilans			421.1	http://www.zbi.ee/fungal-genomesize
Ascomycota	Pezizomycotina	Pezizomycetes	Pezizales	Neottiella	rutilans			530	http://www.zbi.ee/fungal-genomesize
Ascomycota	Pezizomycotina	Pezizomycetes	Pezizales	Neottiella	vivida			750	http://www.zbi.ee/fungal-genomesize
Ascomycota	Pezizomycotina	Pezizomycetes	Pezizales	Octospora	axillaris	dennisii		100.8	http://www.zbi.ee/fungal-genomesize
Ascomycota	Pezizomycotina	Pezizomycetes	Pezizales	Octospora	bridei			108.5	http://www.zbi.ee/fungal-genomesize
Ascomycota	Pezizomycotina	Pezizomycetes	Pezizales	Octospora	humosa			141.1	http://www.zbi.ee/fungal-genomesize
Ascomycota	Pezizomycotina	Pezizomycetes	Pezizales	Octospora	humosa			167.2	http://www.zbi.ee/fungal-genomesize
Ascomycota	Pezizomycotina	Pezizomycetes	Pezizales	Octospora	leucoloma			50.2	http://www.zbi.ee/fungal-genomesize
Ascomycota	Pezizomycotina	Pezizomycetes	Pezizales	Otidea	alutacea cf.			19.3	http://www.zbi.ee/fungal-genomesize
Ascomycota	Pezizomycotina	Pezizomycetes	Pezizales	Otidea	cochleata cf.		Otidea cf. umbrina	18	http://www.zbi.ee/fungal-genomesize
Ascomycota	Pezizomycotina	Pezizomycetes	Pezizales	Otidea	onotica			19.3	http://www.zbi.ee/fungal-genomesize
Ascomycota	Pezizomycotina	Pezizomycetes	Pezizales	Pachyella	babingtonii			22.7	http://www.zbi.ee/fungal-genomesize
Ascomycota	Pezizomycotina	Pezizomycetes	Pezizales	Pachyella	celtica		Peziza celtica	47.6	http://www.zbi.ee/fungal-genomesize
Ascomycota	Pezizomycotina	Pezizomycetes	Pezizales	Peziza	ammophila			27.9	http://www.zbi.ee/fungal-genomesize
Ascomycota	Pezizomycotina	Pezizomycetes	Pezizales	Peziza	ampelina			27.9	http://www.zbi.ee/fungal-genomesize
Ascomycota	Pezizomycotina	Pezizomycetes	Pezizales	Peziza	ampliata			24.4	http://www.zbi.ee/fungal-genomesize
Ascomycota	Pezizomycotina	Pezizomycetes	Pezizales	Peziza	arvernensis			27	http://www.zbi.ee/fungal-genomesize
Ascomycota	Pezizomycotina	Pezizomycetes	Pezizales	Peziza	badia			28.7	http://www.zbi.ee/fungal-genomesize
Ascomycota	Pezizomycotina	Pezizomycetes	Pezizales	Peziza	badia			29.2	http://www.zbi.ee/fungal-genomesize
Ascomycota	Pezizomycotina	Pezizomycetes	Pezizales	Peziza	badia			29.6	http://www.zbi.ee/fungal-genomesize
Ascomycota	Pezizomycotina	Pezizomycetes	Pezizales	Peziza	badioconfusa			28.3	http://www.zbi.ee/fungal-genomesize
Ascomycota	Pezizomycotina	Pezizomycetes	Pezizales	Peziza	cerea			25.7	http://www.zbi.ee/fungal-genomesize
Ascomycota	Pezizomycotina	Pezizomycetes	Pezizales	Peziza	cerea			26.6	http://www.zbi.ee/fungal-genomesize
Ascomycota	Pezizomycotina	Pezizomycetes	Pezizales	Peziza	jungermanniae		Mniaecia jungermanniae	14.2	http://www.zbi.ee/fungal-genomesize
Ascomycota	Pezizomycotina	Pezizomycetes	Pezizales	Peziza	limnaea			27.9	http://www.zbi.ee/fungal-genomesize
Ascomycota	Pezizomycotina	Pezizomycetes	Pezizales	Peziza	michelii			25.7	http://www.zbi.ee/fungal-genomesize
Ascomycota	Pezizomycotina	Pezizomycetes	Pezizales	Peziza	micropus			24.4	http://www.zbi.ee/fungal-genomesize
Ascomycota	Pezizomycotina	Pezizomycetes	Pezizales	Peziza	micropus			26.2	http://www.zbi.ee/fungal-genomesize
Ascomycota	Pezizomycotina	Pezizomycetes	Pezizales	Peziza	moravecii			47.6	http://www.zbi.ee/fungal-genomesize
Ascomycota	Pezizomycotina	Pezizomycetes	Pezizales	Peziza	nivea		Dasyscyphella nivea	39	http://www.zbi.ee/fungal-genomesize
Ascomycota	Pezizomycotina	Pezizomycetes	Pezizales	Peziza	succosa			49.3	http://www.zbi.ee/fungal-genomesize
Ascomycota	Pezizomycotina	Pezizomycetes	Pezizales	Peziza	varia			25.7	http://www.zbi.ee/fungal-genomesize
Ascomycota	Pezizomycotina	Pezizomycetes	Pezizales	Peziza	varia			26.2	http://www.zbi.ee/fungal-genomesize
Ascomycota	Pezizomycotina	Pezizomycetes	Pezizales	Peziza	violacea		Ombrophila violacea	17.6	http://www.zbi.ee/fungal-genomesize
Ascomycota	Pezizomycotina	Pezizomycetes	Pezizales	Peziza	violacea		Ombrophila violacea	19.7	http://www.zbi.ee/fungal-genomesize
Ascomycota	Pezizomycotina	Pezizomycetes	Pezizales	Peziza	violacea			24	http://www.zbi.ee/fungal-genomesize
Ascomycota	Pezizomycotina	Pezizomycetes	Pezizales	Pithya	cupressina			18.4	http://www.zbi.ee/fungal-genomesize
Ascomycota	Pezizomycotina	Pezizomycetes	Pezizales	Plicaria	leiocarpa			19.3	http://www.zbi.ee/fungal-genomesize
Ascomycota	Pezizomycotina	Pezizomycetes	Pezizales	Pseudoplectania	nigrella			19.3	http://www.zbi.ee/fungal-genomesize
Ascomycota	Pezizomycotina	Pezizomycetes	Pezizales	Pseudoplectania	nigrella			20.2	http://www.zbi.ee/fungal-genomesize
Ascomycota	Pezizomycotina	Pezizomycetes	Pezizales	Pseudoplectania	vogesiaca			32.2	http://www.zbi.ee/fungal-genomesize
Ascomycota	Pezizomycotina	Pezizomycetes	Pezizales	Pseudoplectania	vogesiaca			32.2	http://www.zbi.ee/fungal-genomesize
Ascomycota	Pezizomycotina	Pezizomycetes	Pezizales	Ptychoverpa	bohemica			25.3	http://www.zbi.ee/fungal-genomesize
Ascomycota	Pezizomycotina	Pezizomycetes	Pezizales	Ptychoverpa	bohemica			26.6	http://www.zbi.ee/fungal-genomesize
Ascomycota	Pezizomycotina	Pezizomycetes	Pezizales	Pulvinula	convexella			26.2	http://www.zbi.ee/fungal-genomesize
Ascomycota	Pezizomycotina	Pezizomycetes	Pezizales	Pulvinula	convexella			29.2	http://www.zbi.ee/fungal-genomesize
Ascomycota	Pezizomycotina	Pezizomycetes	Pezizales	Pyronema	confluens			50	DOI: 10.1371/journal.pgen.1003820
Ascomycota	Pezizomycotina	Pezizomycetes	Pezizales	Pyronema	omphalodes			18	http://www.zbi.ee/fungal-genomesize
Ascomycota	Pezizomycotina	Pezizomycetes	Pezizales	Ramsbottomia	crechqueraultii			24.9	http://www.zbi.ee/fungal-genomesize
Ascomycota	Pezizomycotina	Pezizomycetes	Pezizales	Rhizina	undulata			8.1	http://www.zbi.ee/fungal-genomesize
Ascomycota	Pezizomycotina	Pezizomycetes	Pezizales	Sarcoscypha	austriaca			18	http://www.zbi.ee/fungal-genomesize
Ascomycota	Pezizomycotina	Pezizomycetes	Pezizales	Sarcoscypha	austriaca			18	http://www.zbi.ee/fungal-genomesize
Ascomycota	Pezizomycotina	Pezizomycetes	Pezizales	Sarcoscypha	jurana			18.4	http://www.zbi.ee/fungal-genomesize
Ascomycota	Pezizomycotina	Pezizomycetes	Pezizales	Sarcoscypha	jurana			19.3	http://www.zbi.ee/fungal-genomesize
Ascomycota	Pezizomycotina	Pezizomycetes	Pezizales	Sarcoscypha	jurana			19.3	http://www.zbi.ee/fungal-genomesize
Ascomycota	Pezizomycotina	Pezizomycetes	Pezizales	Scutellinia	ceijpii			15	http://www.zbi.ee/fungal-genomesize
Ascomycota	Pezizomycotina	Pezizomycetes	Pezizales	Scutellinia	ceijpii			16.3	http://www.zbi.ee/fungal-genomesize
Ascomycota	Pezizomycotina	Pezizomycetes	Pezizales	Scutellinia	ceijpii			16.7	http://www.zbi.ee/fungal-genomesize
Ascomycota	Pezizomycotina	Pezizomycetes	Pezizales	Scutellinia	ceijpii			18	http://www.zbi.ee/fungal-genomesize
Ascomycota	Pezizomycotina	Pezizomycetes	Pezizales	Scutellinia	crinita		Scutellinia cervorum	16.7	http://www.zbi.ee/fungal-genomesize
Ascomycota	Pezizomycotina	Pezizomycetes	Pezizales	Scutellinia	crinita		Scutellinia cervorum	17.2	http://www.zbi.ee/fungal-genomesize
Ascomycota	Pezizomycotina	Pezizomycetes	Pezizales	Scutellinia	crucipila		Cheilymenia crucipila	12	http://www.zbi.ee/fungal-genomesize
Ascomycota	Pezizomycotina	Pezizomycetes	Pezizales	Scutellinia	macrospora			15.9	http://www.zbi.ee/fungal-genomesize
Ascomycota	Pezizomycotina	Pezizomycetes	Pezizales	Scutellinia	pseudotrechispora			16.3	http://www.zbi.ee/fungal-genomesize
Ascomycota	Pezizomycotina	Pezizomycetes	Pezizales	Scutellinia	scutellata			15	http://www.zbi.ee/fungal-genomesize
Ascomycota	Pezizomycotina	Pezizomycetes	Pezizales	Scutellinia	scutellata			16.3	http://www.zbi.ee/fungal-genomesize
Ascomycota	Pezizomycotina	Pezizomycetes	Pezizales	Scutellinia	scutellata			17.2	http://www.zbi.ee/fungal-genomesize
Ascomycota	Pezizomycotina	Pezizomycetes	Pezizales	Scutellinia	scutellata			17.6	http://www.zbi.ee/fungal-genomesize
Ascomycota	Pezizomycotina	Pezizomycetes	Pezizales	Scutellinia	scutellata			18	http://www.zbi.ee/fungal-genomesize
Ascomycota	Pezizomycotina	Pezizomycetes	Pezizales	Scutellinia	subhirtella			17.6	http://www.zbi.ee/fungal-genomesize
Ascomycota	Pezizomycotina	Pezizomycetes	Pezizales	Tarzetta	catinus			79.8	http://www.zbi.ee/fungal-genomesize
Ascomycota	Pezizomycotina	Pezizomycetes	Pezizales	Tarzetta	catinus			87	http://www.zbi.ee/fungal-genomesize
Ascomycota	Pezizomycotina	Pezizomycetes	Pezizales	Tarzetta	cupularis			84.9	http://www.zbi.ee/fungal-genomesize
Ascomycota	Pezizomycotina	Pezizomycetes	Pezizales	Terfezia	boudieri			63.23	http://genome.jgi-psf.org/Terbo1/Terbo1.info.html
Ascomycota	Pezizomycotina	Pezizomycetes	Pezizales	Trichophaea	gregaria			90	http://www.zbi.ee/fungal-genomesize
Ascomycota	Pezizomycotina	Pezizomycetes	Pezizales	Trichophaea	gregaria			92.2	http://www.zbi.ee/fungal-genomesize
Ascomycota	Pezizomycotina	Pezizomycetes	Pezizales	Trichophaea	hemisphaerioides			22.2	http://www.zbi.ee/fungal-genomesize
Ascomycota	Pezizomycotina	Pezizomycetes	Pezizales	Trichophaea	hemisphaerioides			23.2	http://www.zbi.ee/fungal-genomesize
Ascomycota	Pezizomycotina	Pezizomycetes	Pezizales	Trichophaea	hemisphaerioides			23.2	http://www.zbi.ee/fungal-genomesize
Ascomycota	Pezizomycotina	Pezizomycetes	Pezizales	Trichophaea	hemisphaerioides			23.3	http://www.zbi.ee/fungal-genomesize
Ascomycota	Pezizomycotina	Pezizomycetes	Pezizales	Trichophaea	hemisphaerioides			23.6	http://www.zbi.ee/fungal-genomesize
Ascomycota	Pezizomycotina	Pezizomycetes	Pezizales	Tuber	borchii			34	http://www.zbi.ee/fungal-genomesize
Ascomycota	Pezizomycotina	Pezizomycetes	Pezizales	Tuber	melanosporum			125	DOI: 10.1038/nature08867
Ascomycota	Pezizomycotina	Pezizomycetes	Pezizales	Underwoodia	fuegiana			49.3	http://www.zbi.ee/fungal-genomesize
Ascomycota	Pezizomycotina	Pezizomycetes	Pezizales	Verpa	conica			25.7	http://www.zbi.ee/fungal-genomesize
Ascomycota	Pezizomycotina	Pezizomycetes	Pezizales	Verpa	conica			27.4	http://www.zbi.ee/fungal-genomesize
Ascomycota	Pezizomycotina	Pezizomycetes	Pezizales	Wilcoxina	mikolae			117.29	http://genome.jgi-psf.org/Wilmi1/Wilmi1.info.html
Ascomycota	Pezizomycotina	Sordariomycetes	Calosphaeriales	Phaeoacremonium	aleophilum			47.47	DOI: 10.1128/genomeA.00390-13
Ascomycota	Pezizomycotina	Sordariomycetes	Diaporthales	Melanconium	sp.	NRRL 54901		58.52	http://genome.jgi-psf.org/Melsp1/Melsp1.info.html
Ascomycota	Pezizomycotina	Sordariomycetes	Diaporthales	Plagiostoma	alneum		Tympanis alnea	16.3	http://www.zbi.ee/fungal-genomesize
Ascomycota	Pezizomycotina	Sordariomycetes	Diaporthales	Plagiostoma	alneum		Tympanis alnea	17.2	http://www.zbi.ee/fungal-genomesize
Ascomycota	Pezizomycotina	Sordariomycetes	Diaporthales	Rhamphoria	pyriformis			11.6	http://www.zbi.ee/fungal-genomesize
Ascomycota	Pezizomycotina	Sordariomycetes	Diaporthales	Sydowiella	fenestrans			9	http://www.zbi.ee/fungal-genomesize
Ascomycota	Pezizomycotina	Sordariomycetes	Glomerellales	Colletotrichum	fiorinae			50.04	http://genome.jgi-psf.org/Gloac1/Gloac1.info.html
Ascomycota	Pezizomycotina	Sordariomycetes	Glomerellales	Colletotrichum	gloeosporioides			55.6	DOI: 10.1111/nph.12085
Ascomycota	Pezizomycotina	Sordariomycetes	Glomerellales	Colletotrichum	higginsianum			49.08	http://www.broadinstitute.org/annotation/genome/colletotrichum_group/GenomeStats.html
Ascomycota	Pezizomycotina	Sordariomycetes	Glomerellales	Colletotrichum	orbiculare			88.3	DOI: 10.1111/nph.12085
Ascomycota	Pezizomycotina	Sordariomycetes	Glomerellales	Colletotrichum	sublineola			46.75	DOI: 10.1128/genomeA.00540-14
Ascomycota	Pezizomycotina	Sordariomycetes	Glomerellales	Glomerella	graminicola		Colletotrichum graminicola	51.6	http://www.broadinstitute.org/annotation/genome/colletotrichum_group/GenomeStats.html
Ascomycota	Pezizomycotina	Sordariomycetes	Glomerellales	Glomerella	graminicola		Colletotrichum graminicola	48	http://www.zbi.ee/fungal-genomesize
Ascomycota	Pezizomycotina	Sordariomycetes	Glomerellales	Glomerella	graminicola		Colletotrichum graminicola	50	http://www.zbi.ee/fungal-genomesize
Ascomycota	Pezizomycotina	Sordariomycetes	Glomerellales	Sodiomyces	alkalinus			43.45	http://genome.jgi-psf.org/Sodal1/Sodal1.info.html
Ascomycota	Pezizomycotina	Sordariomycetes	Glomerellales	Verticillium	alfalfae			32.83	http://www.broadinstitute.org/annotation/genome/verticillium_dahliae/GenomeStats.html
Ascomycota	Pezizomycotina	Sordariomycetes	Glomerellales	Verticillium	dahliae			33.83	http://www.broadinstitute.org/annotation/genome/verticillium_dahliae/GenomeStats.html
Ascomycota	Pezizomycotina	Sordariomycetes	Hypocreales	Aciculosporium	take			58.7	DOI: 10.1371/journal.pgen.1003323
Ascomycota	Pezizomycotina	Sordariomycetes	Hypocreales	Acremonium	alcalophilum			54.42	http://genome.jgi-psf.org/Acral2/Acral2.info.html
Ascomycota	Pezizomycotina	Sordariomycetes	Hypocreales	Beauveria	bassiana			33.7	DOI: 10.1038/srep00483
Ascomycota	Pezizomycotina	Sordariomycetes	Hypocreales	Chaetomium	globosum			34.89	http://www.broadinstitute.org/annotation/genome/chaetomium_globosum.2/SingleGenomeIndex.html
Ascomycota	Pezizomycotina	Sordariomycetes	Hypocreales	Chaetomium	globosum			36	http://www.zbi.ee/fungal-genomesize
Ascomycota	Pezizomycotina	Sordariomycetes	Hypocreales	Claviceps	fusiformis			52.3	DOI: 10.1371/journal.pgen.1003323
Ascomycota	Pezizomycotina	Sordariomycetes	Hypocreales	Claviceps	paspali			28.9	DOI: 10.1371/journal.pgen.1003323
Ascomycota	Pezizomycotina	Sordariomycetes	Hypocreales	Claviceps	purpurea			32.1	DOI: 10.1371/journal.pgen.1003323
Ascomycota	Pezizomycotina	Sordariomycetes	Hypocreales	Cordyceps	ophioglossoides			11.6	http://www.zbi.ee/fungal-genomesize
Ascomycota	Pezizomycotina	Sordariomycetes	Hypocreales	Cosmospora	purtonii		Nectria purtonii	18.9	http://www.zbi.ee/fungal-genomesize
Ascomycota	Pezizomycotina	Sordariomycetes	Hypocreales	Epichloë	amarillans			38	DOI: 10.1371/journal.pgen.1003323
Ascomycota	Pezizomycotina	Sordariomycetes	Hypocreales	Epichloë	baconii			57	http://www.zbi.ee/fungal-genomesize
Ascomycota	Pezizomycotina	Sordariomycetes	Hypocreales	Epichloë	brachyelytri			44.1	DOI: 10.1371/journal.pgen.1003323
Ascomycota	Pezizomycotina	Sordariomycetes	Hypocreales	Epichloë	bromicola			33	DOI: 10.1371/journal.pgen.1003323
Ascomycota	Pezizomycotina	Sordariomycetes	Hypocreales	Epichloë	elymi			31.8	DOI: 10.1371/journal.pgen.1003323
Ascomycota	Pezizomycotina	Sordariomycetes	Hypocreales	Epichloë	festucae			30.68	http://www.zbi.ee/fungal-genomesize
Ascomycota	Pezizomycotina	Sordariomycetes	Hypocreales	Epichloë	festucae		Epichloë typhina	34.19	http://www.zbi.ee/fungal-genomesize
Ascomycota	Pezizomycotina	Sordariomycetes	Hypocreales	Epichloë	festucae		FI1	35.1	http://www.zbi.ee/fungal-genomesize
Ascomycota	Pezizomycotina	Sordariomycetes	Hypocreales	Epichloë	festucae		Epichloë typhina	41.44	http://www.zbi.ee/fungal-genomesize
Ascomycota	Pezizomycotina	Sordariomycetes	Hypocreales	Epichloë	festucae			34.9	DOI: 10.1371/journal.pgen.1003323
Ascomycota	Pezizomycotina	Sordariomycetes	Hypocreales	Epichloë	glyceriae			49.3	DOI: 10.1371/journal.pgen.1003323
Ascomycota	Pezizomycotina	Sordariomycetes	Hypocreales	Epichloë	typhina			34	DOI: 10.1371/journal.pgen.1003323
Ascomycota	Pezizomycotina	Sordariomycetes	Hypocreales	Epichloë	typhina			41.3	DOI: 10.1371/journal.pgen.1003323
Ascomycota	Pezizomycotina	Sordariomycetes	Hypocreales	Fusarium	oxysporum			33	http://www.zbi.ee/fungal-genomesize
Ascomycota	Pezizomycotina	Sordariomycetes	Hypocreales	Fusarium	oxysporum			46.55	http://www.zbi.ee/fungal-genomesize
Ascomycota	Pezizomycotina	Sordariomycetes	Hypocreales	Fusarium	oxysporum			47.91	http://www.zbi.ee/fungal-genomesize
Ascomycota	Pezizomycotina	Sordariomycetes	Hypocreales	Fusarium	oxysporum			48.64	http://www.zbi.ee/fungal-genomesize
Ascomycota	Pezizomycotina	Sordariomycetes	Hypocreales	Fusarium	oxysporum			49.36	http://www.zbi.ee/fungal-genomesize
Ascomycota	Pezizomycotina	Sordariomycetes	Hypocreales	Fusarium	oxysporum			49.66	http://www.zbi.ee/fungal-genomesize
Ascomycota	Pezizomycotina	Sordariomycetes	Hypocreales	Fusarium	oxysporum			52.91	http://www.zbi.ee/fungal-genomesize
Ascomycota	Pezizomycotina	Sordariomycetes	Hypocreales	Fusarium	oxysporum			53.5	http://www.zbi.ee/fungal-genomesize
Ascomycota	Pezizomycotina	Sordariomycetes	Hypocreales	Fusarium	oxysporum			53.58	http://www.zbi.ee/fungal-genomesize
Ascomycota	Pezizomycotina	Sordariomycetes	Hypocreales	Fusarium	oxysporum			54.03	http://www.zbi.ee/fungal-genomesize
Ascomycota	Pezizomycotina	Sordariomycetes	Hypocreales	Fusarium	oxysporum			55.19	http://www.zbi.ee/fungal-genomesize
Ascomycota	Pezizomycotina	Sordariomycetes	Hypocreales	Fusarium	oxysporum			59.9	http://www.zbi.ee/fungal-genomesize
Ascomycota	Pezizomycotina	Sordariomycetes	Hypocreales	Fusarium	oxysporum			61.36	http://www.broadinstitute.org/annotation/genome/fusarium_group/GenomeStats.html
Ascomycota	Pezizomycotina	Sordariomycetes	Hypocreales	Fusarium	oxysporum			84.76	http://www.zbi.ee/fungal-genomesize
Ascomycota	Pezizomycotina	Sordariomycetes	Hypocreales	Fusarium	subglutinans			54.1	http://www.zbi.ee/fungal-genomesize
Ascomycota	Pezizomycotina	Sordariomycetes	Hypocreales	Gibberella	moniliformis		Fusarium verticillioides	41.78	http://www.broadinstitute.org/annotation/genome/fusarium_group/GenomeStats.html
Ascomycota	Pezizomycotina	Sordariomycetes	Hypocreales	Gibberella	moniliformis		Fusarium verticillioides	46	http://www.zbi.ee/fungal-genomesize
Ascomycota	Pezizomycotina	Sordariomycetes	Hypocreales	Gibberella	moniliformis		Fusarium verticillioides	93.92	http://www.zbi.ee/fungal-genomesize
Ascomycota	Pezizomycotina	Sordariomycetes	Hypocreales	Gibberella	zeae		Fusarium graminearum	36.33	http://www.zbi.ee/fungal-genomesize
Ascomycota	Pezizomycotina	Sordariomycetes	Hypocreales	Gibberella	zeae		Fusarium graminearum	36.45	http://www.broadinstitute.org/annotation/genome/fusarium_group/GenomeStats.html
Ascomycota	Pezizomycotina	Sordariomycetes	Hypocreales	Gibberella	zeae		Fusarium graminearum	36.6	http://www.zbi.ee/fungal-genomesize
Ascomycota	Pezizomycotina	Sordariomycetes	Hypocreales	Gibberella	zeae		Fusarium graminearum	40	http://www.zbi.ee/fungal-genomesize
Ascomycota	Pezizomycotina	Sordariomycetes	Hypocreales	Gibberella	zeae		Fusarium graminearum	40	http://www.zbi.ee/fungal-genomesize
Ascomycota	Pezizomycotina	Sordariomycetes	Hypocreales	Gibberella	zeae		Fusarium graminearum	107.73	http://www.zbi.ee/fungal-genomesize
Ascomycota	Pezizomycotina	Sordariomycetes	Hypocreales	Gliocladium	virens		Trichoderma virens	35	http://www.zbi.ee/fungal-genomesize
Ascomycota	Pezizomycotina	Sordariomycetes	Hypocreales	Gliocladium	virens		Trichoderma virens	38.8	http://www.zbi.ee/fungal-genomesize
Ascomycota	Pezizomycotina	Sordariomycetes	Hypocreales	Gliocladium	virens		Trichoderma virens	39	http://www.zbi.ee/fungal-genomesize
Ascomycota	Pezizomycotina	Sordariomycetes	Hypocreales	Hypocrea	citrina			40.7	http://www.zbi.ee/fungal-genomesize
Ascomycota	Pezizomycotina	Sordariomycetes	Hypocreales	Hypocrea	pallida			21	http://www.zbi.ee/fungal-genomesize
Ascomycota	Pezizomycotina	Sordariomycetes	Hypocreales	Hypocrea	pulvinata			12.9	http://www.zbi.ee/fungal-genomesize
Ascomycota	Pezizomycotina	Sordariomycetes	Hypocreales	Hypocreopsis	lichenoides			65.2	http://www.zbi.ee/fungal-genomesize
Ascomycota	Pezizomycotina	Sordariomycetes	Hypocreales	Hypomyces	odoratus			18.4	http://www.zbi.ee/fungal-genomesize
Ascomycota	Pezizomycotina	Sordariomycetes	Hypocreales	Hypomyces	polyporinus			24	http://www.zbi.ee/fungal-genomesize
Ascomycota	Pezizomycotina	Sordariomycetes	Hypocreales	Hypomyces	rosellus			20.6	http://www.zbi.ee/fungal-genomesize
Ascomycota	Pezizomycotina	Sordariomycetes	Hypocreales	Ilyonectria	sp.			63.66	http://genome.jgi-psf.org/Ilysp1/Ilysp1.info.html
Ascomycota	Pezizomycotina	Sordariomycetes	Hypocreales	Metarhizium	acridum			39	DOI: 10.1371/journal.pgen.1003323
Ascomycota	Pezizomycotina	Sordariomycetes	Hypocreales	Metarhizium	anisopliae		Metarhizium anisopliae var. majus	21.9	http://www.zbi.ee/fungal-genomesize
Ascomycota	Pezizomycotina	Sordariomycetes	Hypocreales	Metarhizium	anisopliae		Metarhizium anisopliae var. anisopliae	23.39	http://www.zbi.ee/fungal-genomesize
Ascomycota	Pezizomycotina	Sordariomycetes	Hypocreales	Metarhizium	anisopliae		Metarhizium anisopliae var. anisopliae	23.77	http://www.zbi.ee/fungal-genomesize
Ascomycota	Pezizomycotina	Sordariomycetes	Hypocreales	Metarhizium	anisopliae		Metarhizium anisopliae var. anisopliae	23.93	http://www.zbi.ee/fungal-genomesize
Ascomycota	Pezizomycotina	Sordariomycetes	Hypocreales	Metarhizium	anisopliae		Metarhizium anisopliae var. majus	24.8	http://www.zbi.ee/fungal-genomesize
Ascomycota	Pezizomycotina	Sordariomycetes	Hypocreales	Metarhizium	anisopliae		Metarhizium anisopliae var. majus	26.4	http://www.zbi.ee/fungal-genomesize
Ascomycota	Pezizomycotina	Sordariomycetes	Hypocreales	Metarhizium	anisopliae		Metarhizium anisopliae var. anisopliae	29.4	http://www.zbi.ee/fungal-genomesize
Ascomycota	Pezizomycotina	Sordariomycetes	Hypocreales	Metarhizium	anisopliae		Metarhizium anisopliae var. anisopliae	30	http://www.zbi.ee/fungal-genomesize
Ascomycota	Pezizomycotina	Sordariomycetes	Hypocreales	Metarhizium	anisopliae		Metarhizium anisopliae var. anisopliae	30.6	http://www.zbi.ee/fungal-genomesize
Ascomycota	Pezizomycotina	Sordariomycetes	Hypocreales	Metarhizium	anisopliae		Metarhizium anisopliae var. anisopliae	31.6	http://www.zbi.ee/fungal-genomesize
Ascomycota	Pezizomycotina	Sordariomycetes	Hypocreales	Metarhizium	anisopliae		Metarhizium anisopliae var. anisopliae	31.88	http://www.zbi.ee/fungal-genomesize
Ascomycota	Pezizomycotina	Sordariomycetes	Hypocreales	Metarhizium	anisopliae		Metarhizium anisopliae var. anisopliae	35.7	http://www.zbi.ee/fungal-genomesize
Ascomycota	Pezizomycotina	Sordariomycetes	Hypocreales	Metarhizium	anisopliae		Metarhizium anisopliae var. anisopliae	36.4	http://www.zbi.ee/fungal-genomesize
Ascomycota	Pezizomycotina	Sordariomycetes	Hypocreales	Metarhizium	anisopliae		Metarhizium anisopliae var. anisopliae	37.2	http://www.zbi.ee/fungal-genomesize
Ascomycota	Pezizomycotina	Sordariomycetes	Hypocreales	Metarhizium	anisopliae		Metarhizium anisopliae var. anisopliae	39.15	DOI: 10.1371/journal.pgen.1001264
Ascomycota	Pezizomycotina	Sordariomycetes	Hypocreales	Nectria	cinnabarina			11.6	http://www.zbi.ee/fungal-genomesize
Ascomycota	Pezizomycotina	Sordariomycetes	Hypocreales	Nectria	cinnabarina			12.4	http://www.zbi.ee/fungal-genomesize
Ascomycota	Pezizomycotina	Sordariomycetes	Hypocreales	Nectria	cosmariospora			12.4	http://www.zbi.ee/fungal-genomesize
Ascomycota	Pezizomycotina	Sordariomycetes	Hypocreales	Nectria	episphaeria			17.2	http://www.zbi.ee/fungal-genomesize
Ascomycota	Pezizomycotina	Sordariomycetes	Hypocreales	Nectria	haematococca		Fusarium solani	40	http://www.zbi.ee/fungal-genomesize
Ascomycota	Pezizomycotina	Sordariomycetes	Hypocreales	Nectria	haematococca		Fusarium solani	40	http://www.zbi.ee/fungal-genomesize
Ascomycota	Pezizomycotina	Sordariomycetes	Hypocreales	Nectria	haematococca		Fusarium solani	51.15	DOI: 10.1371/journal.pgen.1000618
Ascomycota	Pezizomycotina	Sordariomycetes	Hypocreales	Nectria	inventa			10.3	http://www.zbi.ee/fungal-genomesize
Ascomycota	Pezizomycotina	Sordariomycetes	Hypocreales	Nectriopsis	broomeana			31.3	http://www.zbi.ee/fungal-genomesize
Ascomycota	Pezizomycotina	Sordariomycetes	Hypocreales	Nectriopsis	exigua			16.3	http://www.zbi.ee/fungal-genomesize
Ascomycota	Pezizomycotina	Sordariomycetes	Hypocreales	Nectriopsis	violacea		Nectria violacea	17.2	http://www.zbi.ee/fungal-genomesize
Ascomycota	Pezizomycotina	Sordariomycetes	Hypocreales	Neotyphodium	coenophialum			61.2	http://www.zbi.ee/fungal-genomesize
Ascomycota	Pezizomycotina	Sordariomycetes	Hypocreales	Neotyphodium	coenophialum		Acremonium coenophialum	95	http://www.zbi.ee/fungal-genomesize
Ascomycota	Pezizomycotina	Sordariomycetes	Hypocreales	Neotyphodium	gansuense			39.5	DOI: 10.1371/journal.pgen.1003323
Ascomycota	Pezizomycotina	Sordariomycetes	Hypocreales	Neotyphodium	gansuense	inebriens		29.2	DOI: 10.1371/journal.pgen.1003323
Ascomycota	Pezizomycotina	Sordariomycetes	Hypocreales	Neotyphodium	lolii		Acremonium lolii	30.6	http://www.zbi.ee/fungal-genomesize
Ascomycota	Pezizomycotina	Sordariomycetes	Hypocreales	Periglandula	ipomoeae			35.3	DOI: 10.1371/journal.pgen.1003323
Ascomycota	Pezizomycotina	Sordariomycetes	Hypocreales	Sphaerostilbella	aureonitens		Sphaerostilbe aureonitens	12.9	http://www.zbi.ee/fungal-genomesize
Ascomycota	Pezizomycotina	Sordariomycetes	Hypocreales	Sphaerostilbella	berkeleyana		Nectria berkeleyana	14.6	http://www.zbi.ee/fungal-genomesize
Ascomycota	Pezizomycotina	Sordariomycetes	Hypocreales	Stachybotrys	chartarum			40	http://www.zbi.ee/fungal-genomesize
Ascomycota	Pezizomycotina	Sordariomycetes	Hypocreales	Tolypocladium	inflatum			30.45	DOI: 10.1371/journal.pgen.1003496
Ascomycota	Pezizomycotina	Sordariomycetes	Hypocreales	Trichoderma	atroviride			36	http://www.zbi.ee/fungal-genomesize
Ascomycota	Pezizomycotina	Sordariomycetes	Hypocreales	Trichoderma	atroviride			36.1	http://www.zbi.ee/fungal-genomesize
Ascomycota	Pezizomycotina	Sordariomycetes	Hypocreales	Trichoderma	atroviride			40	http://www.zbi.ee/fungal-genomesize
Ascomycota	Pezizomycotina	Sordariomycetes	Hypocreales	Trichoderma	harzianum			40.98	http://genome.jgi-psf.org/Triha1/Triha1.info.html
Ascomycota	Pezizomycotina	Sordariomycetes	Hypocreales	Trichoderma	reesei			32.69	http://www.zbi.ee/fungal-genomesize
Ascomycota	Pezizomycotina	Sordariomycetes	Hypocreales	Trichoderma	reesei			33	http://www.zbi.ee/fungal-genomesize
Ascomycota	Pezizomycotina	Sordariomycetes	Hypocreales	Trichoderma	reesei			33	http://www.zbi.ee/fungal-genomesize
Ascomycota	Pezizomycotina	Sordariomycetes	Hypocreales	Trichoderma	reesei			33	http://www.zbi.ee/fungal-genomesize
Ascomycota	Pezizomycotina	Sordariomycetes	Hypocreales	Trichoderma	reesei			34.1	DOI: 10.1038/nbt1403
Ascomycota	Pezizomycotina	Sordariomycetes	Hypocreales	Ustilaginoidea	virens			39.4	DOI: 10.1038/ncomms4849
Ascomycota	Pezizomycotina	Sordariomycetes	Incertae sedis	Apiospora	montagnei			47.67	http://genome.jgi-psf.org/Apimo1/Apimo1.info.html
Ascomycota	Pezizomycotina	Sordariomycetes	Magnaporthales	Gaeumannomyces	graminis			43.62	http://www.broadinstitute.org/annotation/genome/magnaporthe_comparative/GenomeStats.html
Ascomycota	Pezizomycotina	Sordariomycetes	Magnaporthales	Magnaporthe	grisea			37.8	http://www.zbi.ee/fungal-genomesize
Ascomycota	Pezizomycotina	Sordariomycetes	Magnaporthales	Magnaporthe	grisea			40	http://www.zbi.ee/fungal-genomesize
Ascomycota	Pezizomycotina	Sordariomycetes	Magnaporthales	Magnaporthe	grisea			40	http://www.zbi.ee/fungal-genomesize
Ascomycota	Pezizomycotina	Sordariomycetes	Magnaporthales	Magnaporthe	grisea			40	http://www.zbi.ee/fungal-genomesize
Ascomycota	Pezizomycotina	Sordariomycetes	Magnaporthales	Magnaporthe	grisea			41.6	http://www.zbi.ee/fungal-genomesize
Ascomycota	Pezizomycotina	Sordariomycetes	Magnaporthales	Magnaporthe	oryzae		Magnaporthe grisea	37.95	http://www.zbi.ee/fungal-genomesize
Ascomycota	Pezizomycotina	Sordariomycetes	Magnaporthales	Magnaporthe	oryzae		Magnaporthe grisea	38.87	http://www.zbi.ee/fungal-genomesize
Ascomycota	Pezizomycotina	Sordariomycetes	Magnaporthales	Magnaporthe	oryzae		Magnaporthe grisea	40	http://www.zbi.ee/fungal-genomesize
Ascomycota	Pezizomycotina	Sordariomycetes	Magnaporthales	Magnaporthe	oryzae		Magnaporthe grisea	40	http://www.zbi.ee/fungal-genomesize
Ascomycota	Pezizomycotina	Sordariomycetes	Magnaporthales	Magnaporthe	oryzae		Magnaporthe grisea	41.03	http://www.broadinstitute.org/annotation/genome/magnaporthe_comparative/GenomeStats.html
Ascomycota	Pezizomycotina	Sordariomycetes	Magnaporthales	Magnaporthe	poae			39.5	http://www.broadinstitute.org/annotation/genome/magnaporthe_comparative/GenomeStats.html
Ascomycota	Pezizomycotina	Sordariomycetes	Microascales	Ceratocystis	fimbriata			29.41	DOI: 10.5598/imafungus.2013.04.02.14
Ascomycota	Pezizomycotina	Sordariomycetes	Ophiostomatales	Grosmannia	clavigera			32.5	http://www.zbi.ee/fungal-genomesize
Ascomycota	Pezizomycotina	Sordariomycetes	Ophiostomatales	Grosmannia	clavigera			30	DOI: 10.1073/pnas.1011289108
Ascomycota	Pezizomycotina	Sordariomycetes	Ophiostomatales	Ophiostoma	epigloeum		Ophistoma epigloea	11.6	http://www.zbi.ee/fungal-genomesize
Ascomycota	Pezizomycotina	Sordariomycetes	Ophiostomatales	Ophiostoma	piceae			33	DOI: 10.1186/1471-2164-14-373
Ascomycota	Pezizomycotina	Sordariomycetes	Ophiostomatales	Ophiostoma	polyporicola			15.9	http://www.zbi.ee/fungal-genomesize
Ascomycota	Pezizomycotina	Sordariomycetes	Ophiostomatales	Ophiostoma	ulmi			31.5	DOI: 10.1186/1471-2164-14-162
Ascomycota	Pezizomycotina	Sordariomycetes	Ophiostomatales	Sporothrix	schenckii			32.23	http://www.broadinstitute.org/annotation/genome/sporothrix_schenckii/GenomeStats.html
Ascomycota	Pezizomycotina	Sordariomycetes	Ophiostomatales	Sporothrix	schenckii	schenckii	Sporothrix schenckii	38.14	http://www.zbi.ee/fungal-genomesize
Ascomycota	Pezizomycotina	Sordariomycetes	Ophiostomatales	Sporothrix	schenckii	schenckii	Sporothrix schenckii	39.12	http://www.zbi.ee/fungal-genomesize
Ascomycota	Pezizomycotina	Sordariomycetes	Ophiostomatales	Sporothrix	schenckii	schenckii	Sporothrix schenckii	39.12	http://www.zbi.ee/fungal-genomesize
Ascomycota	Pezizomycotina	Sordariomycetes	Ophiostomatales	Sporothrix	schenckii	schenckii	Sporothrix schenckii	44.01	http://www.zbi.ee/fungal-genomesize
Ascomycota	Pezizomycotina	Sordariomycetes	Ophiostomatales	Sporothrix	schenckii	schenckii	Sporothrix schenckii	44.01	http://www.zbi.ee/fungal-genomesize
Ascomycota	Pezizomycotina	Sordariomycetes	Ophiostomatales	Sporothrix	schenckii	schenckii	Sporothrix schenckii	44.01	http://www.zbi.ee/fungal-genomesize
Ascomycota	Pezizomycotina	Sordariomycetes	Ophiostomatales	Sporothrix	schenckii	schenckii	Sporothrix schenckii	44.01	http://www.zbi.ee/fungal-genomesize
Ascomycota	Pezizomycotina	Sordariomycetes	Ophiostomatales	Sporothrix	schenckii	schenckii	Sporothrix schenckii	44.99	http://www.zbi.ee/fungal-genomesize
Ascomycota	Pezizomycotina	Sordariomycetes	Ophiostomatales	Sporothrix	schenckii	schenckii	Sporothrix schenckii	45.97	http://www.zbi.ee/fungal-genomesize
Ascomycota	Pezizomycotina	Sordariomycetes	Ophiostomatales	Sporothrix	schenckii	schenckii	Sporothrix schenckii	46.94	http://www.zbi.ee/fungal-genomesize
Ascomycota	Pezizomycotina	Sordariomycetes	Ophiostomatales	Sporothrix	schenckii	schenckii	Sporothrix schenckii	47.92	http://www.zbi.ee/fungal-genomesize
Ascomycota	Pezizomycotina	Sordariomycetes	Ophiostomatales	Sporothrix	schenckii	schenckii	Sporothrix schenckii	47.92	http://www.zbi.ee/fungal-genomesize
Ascomycota	Pezizomycotina	Sordariomycetes	Ophiostomatales	Sporothrix	schenckii	schenckii	Sporothrix schenckii	48.9	http://www.zbi.ee/fungal-genomesize
Ascomycota	Pezizomycotina	Sordariomycetes	Ophiostomatales	Sporothrix	schenckii	schenckii	Sporothrix schenckii	48.9	http://www.zbi.ee/fungal-genomesize
Ascomycota	Pezizomycotina	Sordariomycetes	Sordariales	Albertiniella	polyporicola			15.4	http://www.zbi.ee/fungal-genomesize
Ascomycota	Pezizomycotina	Sordariomycetes	Sordariales	Chaetomium	globosum			36	http://www.zbi.ee/fungal-genomesize
Ascomycota	Pezizomycotina	Sordariomycetes	Sordariales	Coniochaeta	ligniaria			30.1	http://www.zbi.ee/fungal-genomesize
Ascomycota	Pezizomycotina	Sordariomycetes	Sordariales	Cryphonectria	parasitica			43.9	http://genome.jgi-psf.org/Crypa2/Crypa2.info.html
Ascomycota	Pezizomycotina	Sordariomycetes	Sordariales	Lasiosphaeria	ovina			12.9	http://www.zbi.ee/fungal-genomesize
Ascomycota	Pezizomycotina	Sordariomycetes	Sordariales	Lasiosphaeria	spermoides			12.9	http://www.zbi.ee/fungal-genomesize
Ascomycota	Pezizomycotina	Sordariomycetes	Sordariales	Myceliophthora	thermophila		Sporotrichum thermophile	38.74	DOI: 10.1038/nbt.1976
Ascomycota	Pezizomycotina	Sordariomycetes	Sordariales	Neurospora	crassa			37.09	http://www.zbi.ee/fungal-genomesize
Ascomycota	Pezizomycotina	Sordariomycetes	Sordariales	Neurospora	crassa			38	http://www.zbi.ee/fungal-genomesize
Ascomycota	Pezizomycotina	Sordariomycetes	Sordariales	Neurospora	crassa			39.2	http://www.zbi.ee/fungal-genomesize
Ascomycota	Pezizomycotina	Sordariomycetes	Sordariales	Neurospora	crassa			41.04	http://www.broadinstitute.org/annotation/genome/neurospora/GenomeStats.html
Ascomycota	Pezizomycotina	Sordariomycetes	Sordariales	Neurospora	crassa			42.9	http://www.zbi.ee/fungal-genomesize
Ascomycota	Pezizomycotina	Sordariomycetes	Sordariales	Neurospora	crassa			43	http://www.zbi.ee/fungal-genomesize
Ascomycota	Pezizomycotina	Sordariomycetes	Sordariales	Neurospora	discreta			37.3	http://www.zbi.ee/fungal-genomesize
Ascomycota	Pezizomycotina	Sordariomycetes	Sordariales	Neurospora	discreta			40	http://www.zbi.ee/fungal-genomesize
Ascomycota	Pezizomycotina	Sordariomycetes	Sordariales	Neurospora	tetrasperma			39.1	http://www.zbi.ee/fungal-genomesize
Ascomycota	Pezizomycotina	Sordariomycetes	Sordariales	Neurospora	tetrasperma			39.2	http://www.zbi.ee/fungal-genomesize
Ascomycota	Pezizomycotina	Sordariomycetes	Sordariales	Neurospora	tetrasperma			40	http://www.zbi.ee/fungal-genomesize
Ascomycota	Pezizomycotina	Sordariomycetes	Sordariales	Podospora	anserina			36.7	http://podospora.igmors.u-psud.fr/
Ascomycota	Pezizomycotina	Sordariomycetes	Sordariales	Podospora	pauciseta		Podospora anserina	33.77	http://www.zbi.ee/fungal-genomesize
Ascomycota	Pezizomycotina	Sordariomycetes	Sordariales	Podospora	pauciseta		Podospora anserina	34	http://www.zbi.ee/fungal-genomesize
Ascomycota	Pezizomycotina	Sordariomycetes	Sordariales	Podospora	pauciseta		Podospora anserina	34	http://www.zbi.ee/fungal-genomesize
Ascomycota	Pezizomycotina	Sordariomycetes	Sordariales	Podospora	pauciseta		Podospora anserina	35.5	http://www.zbi.ee/fungal-genomesize
Ascomycota	Pezizomycotina	Sordariomycetes	Sordariales	Sordaria	macrospora			39.9	DOI: 10.1371/journal.pgen.1000891
Ascomycota	Pezizomycotina	Sordariomycetes	Sordariales	Thielavia	antarctica			40.66	http://genome.jgi-psf.org/Thian1/Thian1.info.html
Ascomycota	Pezizomycotina	Sordariomycetes	Sordariales	Thielavia	appendiculata			32.74	http://genome.jgi-psf.org/Thiap1/Thiap1.info.html
Ascomycota	Pezizomycotina	Sordariomycetes	Sordariales	Thielavia	arenaria			30.99	http://genome.jgi-psf.org/Thiar1/Thiar1.info.html
Ascomycota	Pezizomycotina	Sordariomycetes	Sordariales	Thielavia	hyrcaniae			31.18	http://genome.jgi-psf.org/Thihy1/Thihy1.info.html
Ascomycota	Pezizomycotina	Sordariomycetes	Sordariales	Thielavia	terrestris			36.91	DOI: 10.1038/nbt.1976
Ascomycota	Pezizomycotina	Sordariomycetes	Xylariales	Anthostoma	avocetta			56.23	http://genome.jgi-psf.org/Antav1/Antav1.info.html
Ascomycota	Pezizomycotina	Sordariomycetes	Xylariales	Biscogniauxia	repanda			53.6	http://www.zbi.ee/fungal-genomesize
Ascomycota	Pezizomycotina	Sordariomycetes	Xylariales	Daldinia	eschscholzii			37.55	http://genome.jgi-psf.org/DalEC12_1/DalEC12_1.info.html
Ascomycota	Pezizomycotina	Sordariomycetes	Xylariales	Diatrype	disciformis			20.2	http://www.zbi.ee/fungal-genomesize
Ascomycota	Pezizomycotina	Sordariomycetes	Xylariales	Entoleuca	mammata		Hypoxylon mammatum	17.6	http://www.zbi.ee/fungal-genomesize
Ascomycota	Pezizomycotina	Sordariomycetes	Xylariales	Eutypa	lata			54.01	DOI: 10.1128/genomeA.00228-13
Ascomycota	Pezizomycotina	Sordariomycetes	Xylariales	Hypoxylon	cohaerens			12.4	http://www.zbi.ee/fungal-genomesize
Ascomycota	Pezizomycotina	Sordariomycetes	Xylariales	Hypoxylon	fuscum			13.7	http://www.zbi.ee/fungal-genomesize
Ascomycota	Pezizomycotina	Sordariomycetes	Xylariales	Hypoxylon	multiforme			12.9	http://www.zbi.ee/fungal-genomesize
Ascomycota	Pezizomycotina	Sordariomycetes	Xylariales	Hypoxylon	punctulatum			12.4	http://www.zbi.ee/fungal-genomesize
Ascomycota	Pezizomycotina	Sordariomycetes	Xylariales	Hypoxylon	rubiginosum			17.6	http://www.zbi.ee/fungal-genomesize
Ascomycota	Pezizomycotina	Sordariomycetes	Xylariales	Hypoxylon	sp.	CI-4A		37.7	http://genome.jgi-psf.org/HypCI4A_1/HypCI4A_1.info.html
Ascomycota	Pezizomycotina	Sordariomycetes	Xylariales	Hypoxylon	sp.	CO27		46.59	http://genome.jgi-psf.org/HypCO275_1/HypCO275_1.info.html
Ascomycota	Pezizomycotina	Sordariomycetes	Xylariales	Hypoxylon	sp.	EC38		47.3	http://genome.jgi-psf.org/HypEC38_1/HypEC38_1.info.html
Ascomycota	Pezizomycotina	Sordariomycetes	Xylariales	Nemania	serpens		Hypoxylon serpens	12.9	http://www.zbi.ee/fungal-genomesize
Ascomycota	Pezizomycotina	Sordariomycetes	Xylariales	Xylaria	carpophila			27	http://www.zbi.ee/fungal-genomesize
Ascomycota	Pezizomycotina	Sordariomycetes	Xylariales	Xylaria	hypoxylon			35.2	http://www.zbi.ee/fungal-genomesize
Ascomycota	Pezizomycotina	Sordariomycetes	Xylariales	Xylaria	longipes			33.4	http://www.zbi.ee/fungal-genomesize
Ascomycota	Pezizomycotina	Sordariomycetes	Xylonales	Xylona	heveae			24.34	http://genome.jgi-psf.org/Xylhe1/Xylhe1.info.html
Ascomycota	Saccharomycotina	Saccharomycetes	Saccharomycetales	Ascoidea	rubescens			17.5	http://genome.jgi-psf.org/Ascru1/Ascru1.info.html
Ascomycota	Saccharomycotina	Saccharomycetes	Saccharomycetales	Ashbya	gossypii			9.2	DOI:10.1126/science.1095781
Ascomycota	Saccharomycotina	Saccharomycetes	Saccharomycetales	Babjeviella	inositovora			15.22	http://genome.jgi-psf.org/Babin1/Babin1.info.html
Ascomycota	Saccharomycotina	Saccharomycetes	Saccharomycetales	Candida	albicans			14.42	http://www.broadinstitute.org/annotation/genome/candida_group/GenomeStats.html
Ascomycota	Saccharomycotina	Saccharomycetes	Saccharomycetales	Candida	albicans			14.86	http://www.zbi.ee/fungal-genomesize
Ascomycota	Saccharomycotina	Saccharomycetes	Saccharomycetales	Candida	albicans			16	http://www.zbi.ee/fungal-genomesize
Ascomycota	Saccharomycotina	Saccharomycetes	Saccharomycetales	Candida	albicans			16	http://www.zbi.ee/fungal-genomesize
Ascomycota	Saccharomycotina	Saccharomycetes	Saccharomycetales	Candida	albicans			17.4	http://www.zbi.ee/fungal-genomesize
Ascomycota	Saccharomycotina	Saccharomycetes	Saccharomycetales	Candida	albicans			28.5	http://www.zbi.ee/fungal-genomesize
Ascomycota	Saccharomycotina	Saccharomycetes	Saccharomycetales	Candida	albicans			36.19	http://www.zbi.ee/fungal-genomesize
Ascomycota	Saccharomycotina	Saccharomycetes	Saccharomycetales	Candida	albicans			36.19	http://www.zbi.ee/fungal-genomesize
Ascomycota	Saccharomycotina	Saccharomycetes	Saccharomycetales	Candida	albicans			36.19	http://www.zbi.ee/fungal-genomesize
Ascomycota	Saccharomycotina	Saccharomycetes	Saccharomycetales	Candida	albicans			38.14	http://www.zbi.ee/fungal-genomesize
Ascomycota	Saccharomycotina	Saccharomycetes	Saccharomycetales	Candida	arabinofermentans			13.23	http://genome.jgi-psf.org/Canar1/Canar1.info.html
Ascomycota	Saccharomycotina	Saccharomycetes	Saccharomycetales	Candida	caseinolytica			9.18	http://genome.jgi-psf.org/Canca1/Canca1.info.html
Ascomycota	Saccharomycotina	Saccharomycetes	Saccharomycetales	Candida	dubliniensis			14.61	http://www.zbi.ee/fungal-genomesize
Ascomycota	Saccharomycotina	Saccharomycetes	Saccharomycetales	Candida	dubliniensis			16	http://www.zbi.ee/fungal-genomesize
Ascomycota	Saccharomycotina	Saccharomycetes	Saccharomycetales	Candida	glabrata			12.3	http://www.zbi.ee/fungal-genomesize
Ascomycota	Saccharomycotina	Saccharomycetes	Saccharomycetales	Candida	guilliermondii			10.61	http://www.broadinstitute.org/annotation/genome/candida_group/GenomeStats.html
Ascomycota	Saccharomycotina	Saccharomycetes	Saccharomycetales	Candida	krusei			16	http://www.zbi.ee/fungal-genomesize
Ascomycota	Saccharomycotina	Saccharomycetes	Saccharomycetales	Candida	lusitaniae			12.11	http://www.broadinstitute.org/annotation/genome/candida_group/GenomeStats.html
Ascomycota	Saccharomycotina	Saccharomycetes	Saccharomycetales	Candida	parapsilosis			13.09	http://www.broadinstitute.org/annotation/genome/candida_group/GenomeStats.html
Ascomycota	Saccharomycotina	Saccharomycetes	Saccharomycetales	Candida	tanzawaensis			13.14	http://genome.jgi-psf.org/Canta1/Canta1.info.html
Ascomycota	Saccharomycotina	Saccharomycetes	Saccharomycetales	Candida	tenuis			10.7	http://genome.jgi-psf.org/Cante1/Cante1.info.html
Ascomycota	Saccharomycotina	Saccharomycetes	Saccharomycetales	Candida	tropicalis			14.58	http://www.broadinstitute.org/annotation/genome/candida_group/GenomeStats.html
Ascomycota	Saccharomycotina	Saccharomycetes	Saccharomycetales	Candida	tropicalis			15	http://www.zbi.ee/fungal-genomesize
Ascomycota	Saccharomycotina	Saccharomycetes	Saccharomycetales	Cyberlindnera	jadinii			13.02	http://genome.jgi-psf.org/Cybja1/Cybja1.info.html
Ascomycota	Saccharomycotina	Saccharomycetes	Saccharomycetales	Debaryomyces	hansenii			12.22	http://www.broadinstitute.org/annotation/genome/candida_group/GenomeStats.html
Ascomycota	Saccharomycotina	Saccharomycetes	Saccharomycetales	Dekkera	bruxellensis			13.39	DOI: 10.1016/j.ijfoodmicro.2012.05.008
Ascomycota	Saccharomycotina	Saccharomycetes	Saccharomycetales	Endomyces	scopularum			10.7	http://www.zbi.ee/fungal-genomesize
Ascomycota	Saccharomycotina	Saccharomycetes	Saccharomycetales	Eremothecium	gossypii			8.74	http://www.zbi.ee/fungal-genomesize
Ascomycota	Saccharomycotina	Saccharomycetes	Saccharomycetales	Hanseniaspora	valbyensis			11.46	http://genome.jgi-psf.org/Hanva1_1/Hanva1_1.info.html
Ascomycota	Saccharomycotina	Saccharomycetes	Saccharomycetales	Holleya	sinecauda			8.5	http://www.zbi.ee/fungal-genomesize
Ascomycota	Saccharomycotina	Saccharomycetes	Saccharomycetales	Hyphopichia	burtonii			12.4	http://genome.jgi-psf.org/Hypbu1/Hypbu1.info.html
Ascomycota	Saccharomycotina	Saccharomycetes	Saccharomycetales	Kazachstania	exigua			18	http://www.zbi.ee/fungal-genomesize
Ascomycota	Saccharomycotina	Saccharomycetes	Saccharomycetales	Kazachstania	servazzii		Saccharomyces servazzi	12.3	http://www.zbi.ee/fungal-genomesize
Ascomycota	Saccharomycotina	Saccharomycetes	Saccharomycetales	Kluyveromyces	lactis			10.6	http://www.zbi.ee/fungal-genomesize
Ascomycota	Saccharomycotina	Saccharomycetes	Saccharomycetales	Kluyveromyces	lactis			10.69	http://genolevures.org/klla.html
Ascomycota	Saccharomycotina	Saccharomycetes	Saccharomycetales	Kluyveromyces	marxianus	marxianus		10.9	DOI: 10.1128/EC.00260-12
Ascomycota	Saccharomycotina	Saccharomycetes	Saccharomycetales	Kluyveromyces	marxianus			14	http://www.zbi.ee/fungal-genomesize
Ascomycota	Saccharomycotina	Saccharomycetes	Saccharomycetales	Kluyveromyces	waltii		Lachancea waltii	10.7	http://www.zbi.ee/fungal-genomesize
Ascomycota	Saccharomycotina	Saccharomycetes	Saccharomycetales	Kluyveromyces	waltii		Lachancea waltii	10.91	http://www.zbi.ee/fungal-genomesize
Ascomycota	Saccharomycotina	Saccharomycetes	Saccharomycetales	Komagataella	pastoris		Pichia pastoris	9.3	http://www.zbi.ee/fungal-genomesize
Ascomycota	Saccharomycotina	Saccharomycetes	Saccharomycetales	Lachancea	kluyveri			11.34	http://www.zbi.ee/fungal-genomesize
Ascomycota	Saccharomycotina	Saccharomycetes	Saccharomycetales	Lachancea	kluyveri		Saccharomyces kluyveri	12.6	http://www.zbi.ee/fungal-genomesize
Ascomycota	Saccharomycotina	Saccharomycetes	Saccharomycetales	Lachancea	thermotolerans		Kluyveromyces thermotolerans	10.39	http://www.genome.jp/kegg-bin/show_organism?org=lth
Ascomycota	Saccharomycotina	Saccharomycetes	Saccharomycetales	Lachancea	thermotolerans		Kluyveromyces thermotolerans	10.6	http://www.zbi.ee/fungal-genomesize
Ascomycota	Saccharomycotina	Saccharomycetes	Saccharomycetales	Lipomyces	starkeyi			21.27	http://genome.jgi-psf.org/Lipst1_1/Lipst1_1.info.html
Ascomycota	Saccharomycotina	Saccharomycetes	Saccharomycetales	Lodderomyces	elongisporus			15.51	http://www.broadinstitute.org/annotation/genome/candida_group/GenomeStats.html
Ascomycota	Saccharomycotina	Saccharomycetes	Saccharomycetales	Metschnikowia	bicuspidata			16.06	http://genome.jgi-psf.org/Metbi1/Metbi1.info.html
Ascomycota	Saccharomycotina	Saccharomycetes	Saccharomycetales	Meyerozyma	guilliermondii		Pichia guilliermondii	12	http://www.zbi.ee/fungal-genomesize
Ascomycota	Saccharomycotina	Saccharomycetes	Saccharomycetales	Millerozyma	farinosa		Pichia farinosa	13.9	http://www.zbi.ee/fungal-genomesize
Ascomycota	Saccharomycotina	Saccharomycetes	Saccharomycetales	Nadsonia	fulvescens	elongata		13.75	http://genome.jgi-psf.org/Nadfu1/Nadfu1.info.html
Ascomycota	Saccharomycotina	Saccharomycetes	Saccharomycetales	Naumovozyma	dairenensis			13.53	http://www.genome.jp/kegg-bin/show_organism?org=ndi
Ascomycota	Saccharomycotina	Saccharomycetes	Saccharomycetales	Ogataea	polymorpha		Pichia angusta, Hansenula polymorpha	8.97	http://genome.jgi-psf.org/Hanpo2/Hanpo2.info.html
Ascomycota	Saccharomycotina	Saccharomycetes	Saccharomycetales	Ogataea	polymorpha		Pichia angusta	9.5	http://www.zbi.ee/fungal-genomesize
Ascomycota	Saccharomycotina	Saccharomycetes	Saccharomycetales	Pachysolen	tannophilus			12.6	http://genome.jgi-psf.org/Pacta1_2/Pacta1_2.info.html
Ascomycota	Saccharomycotina	Saccharomycetes	Saccharomycetales	Pichia	membranifaciens			11.58	http://genome.jgi-psf.org/Picme2/Picme2.info.html
Ascomycota	Saccharomycotina	Saccharomycetes	Saccharomycetales	Pichia	sorbitophila			13.9	http://www.zbi.ee/fungal-genomesize
Ascomycota	Saccharomycotina	Saccharomycetes	Saccharomycetales	Saccharomyces	bayanus			11.32	http://www.zbi.ee/fungal-genomesize
Ascomycota	Saccharomycotina	Saccharomycetes	Saccharomycetales	Saccharomyces	bayanus			11.47	http://www.zbi.ee/fungal-genomesize
Ascomycota	Saccharomycotina	Saccharomycetes	Saccharomycetales	Saccharomyces	bayanus			11.54	http://www.zbi.ee/fungal-genomesize
Ascomycota	Saccharomycotina	Saccharomycetes	Saccharomycetales	Saccharomyces	bayanus			11.54	http://www.zbi.ee/fungal-genomesize
Ascomycota	Saccharomycotina	Saccharomycetes	Saccharomycetales	Saccharomyces	cerevisiae			11.6	http://www.zbi.ee/fungal-genomesize
Ascomycota	Saccharomycotina	Saccharomycetes	Saccharomycetales	Saccharomyces	cerevisiae			11.74	http://www.broadinstitute.org/annotation/genome/saccharomyces_cerevisiae.3/SingleGenomeIndex.html
Ascomycota	Saccharomycotina	Saccharomycetes	Saccharomycetales	Saccharomyces	cerevisiae			12	http://www.zbi.ee/fungal-genomesize
Ascomycota	Saccharomycotina	Saccharomycetes	Saccharomycetales	Saccharomyces	cerevisiae			12.06	http://www.zbi.ee/fungal-genomesize
Ascomycota	Saccharomycotina	Saccharomycetes	Saccharomycetales	Saccharomyces	cerevisiae			12.1	http://www.zbi.ee/fungal-genomesize
Ascomycota	Saccharomycotina	Saccharomycetes	Saccharomycetales	Saccharomyces	kudriavzevii			11.19	http://www.zbi.ee/fungal-genomesize
Ascomycota	Saccharomycotina	Saccharomycetes	Saccharomycetales	Saccharomyces	kudriavzevii			11.29	http://www.zbi.ee/fungal-genomesize
Ascomycota	Saccharomycotina	Saccharomycetes	Saccharomycetales	Saccharomyces	kudriavzevii			12	http://www.zbi.ee/fungal-genomesize
Ascomycota	Saccharomycotina	Saccharomycetes	Saccharomycetales	Saccharomyces	mikatae			11.22	http://www.zbi.ee/fungal-genomesize
Ascomycota	Saccharomycotina	Saccharomycetes	Saccharomycetales	Saccharomyces	mikatae			11.45	http://www.zbi.ee/fungal-genomesize
Ascomycota	Saccharomycotina	Saccharomycetes	Saccharomycetales	Saccharomyces	mikatae			12.12	http://www.zbi.ee/fungal-genomesize
Ascomycota	Saccharomycotina	Saccharomycetes	Saccharomycetales	Saccharomyces	paradoxus			11.57	http://www.zbi.ee/fungal-genomesize
Ascomycota	Saccharomycotina	Saccharomycetes	Saccharomycetales	Saccharomyces	paradoxus			11.75	http://www.zbi.ee/fungal-genomesize
Ascomycota	Saccharomycotina	Saccharomycetes	Saccharomycetales	Scheffersomyces	stipitis		Pichia stipitis	15.4	DOI: 10.1038/nbt1290
Ascomycota	Saccharomycotina	Saccharomycetes	Saccharomycetales	Scheffersomyces	stipitis		Pichia stipitis	15.4	http://www.zbi.ee/fungal-genomesize
Ascomycota	Saccharomycotina	Saccharomycetes	Saccharomycetales	Spathaspora	passalidarum			13.2	http://genome.jgi-psf.org/Spapa3/Spapa3.info.html
Ascomycota	Saccharomycotina	Saccharomycetes	Saccharomycetales	Torulaspora	delbrueckii			9.22	http://www.genome.jp/kegg-bin/show_organism?org=tdl
Ascomycota	Saccharomycotina	Saccharomycetes	Saccharomycetales	Vanderwaltozyma	polyspora			14.66	http://www.zbi.ee/fungal-genomesize
Ascomycota	Saccharomycotina	Saccharomycetes	Saccharomycetales	Wickerhamomyces	anomalus			14.15	http://genome.jgi-psf.org/Wican1/Wican1.info.html
Ascomycota	Saccharomycotina	Saccharomycetes	Saccharomycetales	Yarrowia	lipolytica			20.5	http://genolevures.org/yali.html
Ascomycota	Saccharomycotina	Saccharomycetes	Saccharomycetales	Yarrowia	lipolytica			20.5	http://www.zbi.ee/fungal-genomesize
Ascomycota	Saccharomycotina	Saccharomycetes	Saccharomycetales	Zygosaccharomyces	bailii			10.36	DOI: 10.1128/genomeA.00606-13
Ascomycota	Saccharomycotina	Saccharomycetes	Saccharomycetales	Zygosaccharomyces	rouxii			9.76	http://www.genome.jp/kegg-bin/show_organism?org=zro
Ascomycota	Saccharomycotina	Saccharomycetes	Saccharomycetales	Zygosaccharomyces	rouxii			12.8	http://www.zbi.ee/fungal-genomesize
Ascomycota	Saccharomycotina	Saccharomycetes	Saccharomycetales	Zygosaccharomyces	rouxii			12.8	http://www.zbi.ee/fungal-genomesize
Ascomycota	Taphrinomycotina	Incertae sedis	Incertae sedis	Saitoella	complicata			14.14	http://genome.jgi-psf.org/Saico1/Saico1.info.html
Ascomycota	Taphrinomycotina	Pneumocystidomycetes	Pneumocystidales	Pneumocystis	carinii	f. sp. hominis		8	DOI: 10.1111/j.1574-695X.1998.tb01183.x
Ascomycota	Taphrinomycotina	Pneumocystidomycetes	Pneumocystidales	Pneumocystis	carinii	f. sp. muris		6.5	http://www.zbi.ee/fungal-genomesize
Ascomycota	Taphrinomycotina	Pneumocystidomycetes	Pneumocystidales	Pneumocystis	carinii			8	http://www.zbi.ee/fungal-genomesize
Ascomycota	Taphrinomycotina	Pneumocystidomycetes	Pneumocystidales	Pneumocystis	jirovecii			8.1	DOI: 10.1128/mBio.00428-12
Ascomycota	Taphrinomycotina	Pneumocystidomycetes	Pneumocystidales	Pneumocystis	murina			7.45	http://www.broadinstitute.org/annotation/genome/Pneumocystis_group/GenomeStats.html
Ascomycota	Taphrinomycotina	Schizosaccharomycetes	Schizosaccharomycetales	Octosporomyces	octosporus		Schizosaccharomyces octosporus	14	http://www.zbi.ee/fungal-genomesize
Ascomycota	Taphrinomycotina	Schizosaccharomycetes	Schizosaccharomycetales	Octosporomyces	octosporus		Schizosaccharomyces octosporus	14	http://www.zbi.ee/fungal-genomesize
Ascomycota	Taphrinomycotina	Schizosaccharomycetes	Schizosaccharomycetales	Schizosaccharomyces	cryophilus			11.56	http://www.broadinstitute.org/annotation/genome/schizosaccharomyces_group/GenomeStats.html
Ascomycota	Taphrinomycotina	Schizosaccharomycetes	Schizosaccharomycetales	Schizosaccharomyces	japonicus			11.73	http://www.broadinstitute.org/annotation/genome/schizosaccharomyces_group/GenomeStats.html
Ascomycota	Taphrinomycotina	Schizosaccharomycetes	Schizosaccharomycetales	Schizosaccharomyces	japonicus			14	http://www.zbi.ee/fungal-genomesize
Ascomycota	Taphrinomycotina	Schizosaccharomycetes	Schizosaccharomycetales	Schizosaccharomyces	octosporus			11.63	http://www.broadinstitute.org/annotation/genome/schizosaccharomyces_group/GenomeStats.html
Ascomycota	Taphrinomycotina	Schizosaccharomycetes	Schizosaccharomycetales	Schizosaccharomyces	pombe			12.57	http://www.broadinstitute.org/annotation/genome/schizosaccharomyces_group/GenomeStats.html
Ascomycota	Taphrinomycotina	Schizosaccharomycetes	Schizosaccharomycetales	Schizosaccharomyces	pombe			13.8	http://www.zbi.ee/fungal-genomesize
Ascomycota	Taphrinomycotina	Schizosaccharomycetes	Schizosaccharomycetales	Schizosaccharomyces	pombe			13.8	http://www.zbi.ee/fungal-genomesize
Ascomycota	Taphrinomycotina	Taphrinomycetes	Taphrinales	Taphrina	deformans			13.3	DOI: 10.1128/mBio.00055-13
Basidiomycota	Agaricomycotina	Agaricomycetes	Agaricales	Agaricus	bisporus	var bisporus		30.2	http://genome.jgi-psf.org/Agabi_varbisH97_2/Agabi_varbisH97_2.info.html
Basidiomycota	Agaricomycotina	Agaricomycetes	Agaricales	Agaricus	bisporus	burnettii		30.2	http://genome.jgi-psf.org/Agabi_varbur_1/Agabi_varbur_1.info.html
Basidiomycota	Agaricomycotina	Agaricomycetes	Agaricales	Agaricus	bisporus			40	http://www.zbi.ee/fungal-genomesize
Basidiomycota	Agaricomycotina	Agaricomycetes	Agaricales	Amanita	bisporigera			40	http://www.zbi.ee/fungal-genomesize
Basidiomycota	Agaricomycotina	Agaricomycetes	Agaricales	Amanita	muscaria			40.7	http://genome.jgi-psf.org/Amamu1/Amamu1.info.html
Basidiomycota	Agaricomycotina	Agaricomycetes	Agaricales	Amanita	thiersii			33.69	http://genome.jgi-psf.org/Amath1/Amath1.info.html
Basidiomycota	Agaricomycotina	Agaricomycetes	Agaricales	Armillaria	calvescens			73.35	http://www.zbi.ee/fungal-genomesize
Basidiomycota	Agaricomycotina	Agaricomycetes	Agaricales	Armillaria	calvescens			74.82	http://www.zbi.ee/fungal-genomesize
Basidiomycota	Agaricomycotina	Agaricomycetes	Agaricales	Armillaria	calvescens			77.75	http://www.zbi.ee/fungal-genomesize
Basidiomycota	Agaricomycotina	Agaricomycetes	Agaricales	Armillaria	gallica			80.69	http://www.zbi.ee/fungal-genomesize
Basidiomycota	Agaricomycotina	Agaricomycetes	Agaricales	Armillaria	gallica			82.64	http://www.zbi.ee/fungal-genomesize
Basidiomycota	Agaricomycotina	Agaricomycetes	Agaricales	Armillaria	gallica			82.64	http://www.zbi.ee/fungal-genomesize
Basidiomycota	Agaricomycotina	Agaricomycetes	Agaricales	Armillaria	gemina			57.7	http://www.zbi.ee/fungal-genomesize
Basidiomycota	Agaricomycotina	Agaricomycetes	Agaricales	Armillaria	gemina			58.68	http://www.zbi.ee/fungal-genomesize
Basidiomycota	Agaricomycotina	Agaricomycetes	Agaricales	Armillaria	gemina			59.17	http://www.zbi.ee/fungal-genomesize
Basidiomycota	Agaricomycotina	Agaricomycetes	Agaricales	Armillaria	mellea			58.68	http://www.zbi.ee/fungal-genomesize
Basidiomycota	Agaricomycotina	Agaricomycetes	Agaricales	Armillaria	mellea			59.66	http://www.zbi.ee/fungal-genomesize
Basidiomycota	Agaricomycotina	Agaricomycetes	Agaricales	Armillaria	mellea			61.13	http://www.zbi.ee/fungal-genomesize
Basidiomycota	Agaricomycotina	Agaricomycetes	Agaricales	Armillaria	nabsnona			65.04	http://www.zbi.ee/fungal-genomesize
Basidiomycota	Agaricomycotina	Agaricomycetes	Agaricales	Armillaria	nabsnona			65.06	http://www.zbi.ee/fungal-genomesize
Basidiomycota	Agaricomycotina	Agaricomycetes	Agaricales	Armillaria	nabsnona			65.53	http://www.zbi.ee/fungal-genomesize
Basidiomycota	Agaricomycotina	Agaricomycetes	Agaricales	Armillaria	ostoyae			53.3	http://www.zbi.ee/fungal-genomesize
Basidiomycota	Agaricomycotina	Agaricomycetes	Agaricales	Armillaria	ostoyae			55.75	http://www.zbi.ee/fungal-genomesize
Basidiomycota	Agaricomycotina	Agaricomycetes	Agaricales	Armillaria	ostoyae			57.21	http://www.zbi.ee/fungal-genomesize
Basidiomycota	Agaricomycotina	Agaricomycetes	Agaricales	Armillaria	sinapina			72.86	http://www.zbi.ee/fungal-genomesize
Basidiomycota	Agaricomycotina	Agaricomycetes	Agaricales	Armillaria	sinapina			73.84	http://www.zbi.ee/fungal-genomesize
Basidiomycota	Agaricomycotina	Agaricomycetes	Agaricales	Armillaria	sinapina			115.89	http://www.zbi.ee/fungal-genomesize
Basidiomycota	Agaricomycotina	Agaricomycetes	Agaricales	Armillaria sp.	NABS X			73.35	http://www.zbi.ee/fungal-genomesize
Basidiomycota	Agaricomycotina	Agaricomycetes	Agaricales	Armillaria sp.	NABS X			74.82	http://www.zbi.ee/fungal-genomesize
Basidiomycota	Agaricomycotina	Agaricomycetes	Agaricales	Armillaria sp.	NABS X			74.82	http://www.zbi.ee/fungal-genomesize
Basidiomycota	Agaricomycotina	Agaricomycetes	Agaricales	Armillaria sp.	NABS XI			72.37	http://www.zbi.ee/fungal-genomesize
Basidiomycota	Agaricomycotina	Agaricomycetes	Agaricales	Armillaria sp.	NABS XI			76.28	http://www.zbi.ee/fungal-genomesize
Basidiomycota	Agaricomycotina	Agaricomycetes	Agaricales	Coprinopsis	cinerea		Coprinus cinereus	36.15	http://www.broadinstitute.org/annotation/genome/coprinus_cinereus/GenomeStats.html
Basidiomycota	Agaricomycotina	Agaricomycetes	Agaricales	Cortinarius	glaucopus			63.45	http://genome.jgi-psf.org/Corgl3/Corgl3.info.html
Basidiomycota	Agaricomycotina	Agaricomycetes	Agaricales	Crinipellis	perniciosa	(C-biotype)		30	http://www.zbi.ee/fungal-genomesize
Basidiomycota	Agaricomycotina	Agaricomycetes	Agaricales	Crinipellis	perniciosa	(C-biotype)		30	http://www.zbi.ee/fungal-genomesize
Basidiomycota	Agaricomycotina	Agaricomycetes	Agaricales	Cylindrobasidium	torrendii			31.57	http://genome.jgi-psf.org/Cylto1/Cylto1.info.html
Basidiomycota	Agaricomycotina	Agaricomycetes	Agaricales	Cystoderma	adnatifolium			35.9	http://www.zbi.ee/fungal-genomesize
Basidiomycota	Agaricomycotina	Agaricomycetes	Agaricales	Cystoderma	amianthinum			29.5	http://www.zbi.ee/fungal-genomesize
Basidiomycota	Agaricomycotina	Agaricomycetes	Agaricales	Cystoderma	carcharias			25.3	http://www.zbi.ee/fungal-genomesize
Basidiomycota	Agaricomycotina	Agaricomycetes	Agaricales	Cystoderma	granulosum			37.3	http://www.zbi.ee/fungal-genomesize
Basidiomycota	Agaricomycotina	Agaricomycetes	Agaricales	Cystoderma	jasonis			25.9	http://www.zbi.ee/fungal-genomesize
Basidiomycota	Agaricomycotina	Agaricomycetes	Agaricales	Cystoderma	terrei			65.4	http://www.zbi.ee/fungal-genomesize
Basidiomycota	Agaricomycotina	Agaricomycetes	Agaricales	Dendrothele	bispora			130.65	http://genome.jgi-psf.org/Denbi1/Denbi1.info.html
Basidiomycota	Agaricomycotina	Agaricomycetes	Agaricales	Fistulina	hepatica			33.85	http://genome.jgi-psf.org/Fishe1/Fishe1.info.html
Basidiomycota	Agaricomycotina	Agaricomycetes	Agaricales	Flammulina	velutipes			35.6	DOI: 10.1371/journal.pone.0093560
Basidiomycota	Agaricomycotina	Agaricomycetes	Agaricales	Galerina	marginata			59.42	DOI: 10.1073/pnas.1400592111
Basidiomycota	Agaricomycotina	Agaricomycetes	Agaricales	Hebeloma	cylindrosporum			38.23	http://genome.jgi-psf.org/Hebcy2/Hebcy2.info.html
Basidiomycota	Agaricomycotina	Agaricomycetes	Agaricales	Hypholoma	lateritium		Hypholoma sublateritium	48.03	http://genome.jgi-psf.org/Hypsu1/Hypsu1.info.html
Basidiomycota	Agaricomycotina	Agaricomycetes	Agaricales	Laccaria	amethystina			52.2	http://genome.jgi-psf.org/Lacam1/Lacam1.info.html
Basidiomycota	Agaricomycotina	Agaricomycetes	Agaricales	Laccaria	bicolor			60.71	http://www.zbi.ee/fungal-genomesize
Basidiomycota	Agaricomycotina	Agaricomycetes	Agaricales	Laccaria	bicolor			64.88	http://www.broadinstitute.org/annotation/genome/coprinus_cinereus/GenomeStats.html
Basidiomycota	Agaricomycotina	Agaricomycetes	Agaricales	Laccaria	bicolor			65	http://www.zbi.ee/fungal-genomesize
Basidiomycota	Agaricomycotina	Agaricomycetes	Agaricales	Lampteromyces	japonicus			23.49	http://www.zbi.ee/fungal-genomesize
Basidiomycota	Agaricomycotina	Agaricomycetes	Agaricales	Lampteromyces	japonicus			24.59	http://www.zbi.ee/fungal-genomesize
Basidiomycota	Agaricomycotina	Agaricomycetes	Agaricales	Lampteromyces	japonicus			25.69	http://www.zbi.ee/fungal-genomesize
Basidiomycota	Agaricomycotina	Agaricomycetes	Agaricales	Lentinula	edodes			40.2	DOI: 10.1038/npre.2012.6855.1
Basidiomycota	Agaricomycotina	Agaricomycetes	Agaricales	Leucoagaricus	gongylophorus			101.58	DOI: 10.1128/AEM.03833-12
Basidiomycota	Agaricomycotina	Agaricomycetes	Agaricales	Macrolepiota	fuliginosa			46.4	http://genome.jgi-psf.org/Macfu1/Macfu1.info.html
Basidiomycota	Agaricomycotina	Agaricomycetes	Agaricales	Moniliophthora	perniciosa			18.41	DOI: 10.1186/1471-2164-9-548
Basidiomycota	Agaricomycotina	Agaricomycetes	Agaricales	Moniliophthora	perniciosa			39	http://www.zbi.ee/fungal-genomesize
Basidiomycota	Agaricomycotina	Agaricomycetes	Agaricales	Omphalotus	illudens			23.86	http://www.zbi.ee/fungal-genomesize
Basidiomycota	Agaricomycotina	Agaricomycetes	Agaricales	Omphalotus	illudens			24.59	http://www.zbi.ee/fungal-genomesize
Basidiomycota	Agaricomycotina	Agaricomycetes	Agaricales	Omphalotus	olearius			28.15	DOI: 10.1016/j.chembiol.2012.05.012
Basidiomycota	Agaricomycotina	Agaricomycetes	Agaricales	Omphalotus	olearius			23.86	http://www.zbi.ee/fungal-genomesize
Basidiomycota	Agaricomycotina	Agaricomycetes	Agaricales	Omphalotus	olearius			23.86	http://www.zbi.ee/fungal-genomesize
Basidiomycota	Agaricomycotina	Agaricomycetes	Agaricales	Pleurotus	calyptratus			22.02	http://www.zbi.ee/fungal-genomesize
Basidiomycota	Agaricomycotina	Agaricomycetes	Agaricales	Pleurotus	calyptratus			27.9	http://www.zbi.ee/fungal-genomesize
Basidiomycota	Agaricomycotina	Agaricomycetes	Agaricales	Pleurotus	cystidiosus			16.52	http://www.zbi.ee/fungal-genomesize
Basidiomycota	Agaricomycotina	Agaricomycetes	Agaricales	Pleurotus	djamor		Pleurotus salmoneostramineus	50.28	http://www.zbi.ee/fungal-genomesize
Basidiomycota	Agaricomycotina	Agaricomycetes	Agaricales	Pleurotus	dryinus			27.53	http://www.zbi.ee/fungal-genomesize
Basidiomycota	Agaricomycotina	Agaricomycetes	Agaricales	Pleurotus	eryngii		Pleurotus eryngii var. eryngii	35.6	http://www.zbi.ee/fungal-genomesize
Basidiomycota	Agaricomycotina	Agaricomycetes	Agaricales	Pleurotus	eryngii		Pleurotus eryngii var. eryngii	37.43	http://www.zbi.ee/fungal-genomesize
Basidiomycota	Agaricomycotina	Agaricomycetes	Agaricales	Pleurotus	eryngii		Pleurotus eryngii var. eryngii	37.8	http://www.zbi.ee/fungal-genomesize
Basidiomycota	Agaricomycotina	Agaricomycetes	Agaricales	Pleurotus	eryngii		Pleurotus eryngii var. nebrodensis	38.54	http://www.zbi.ee/fungal-genomesize
Basidiomycota	Agaricomycotina	Agaricomycetes	Agaricales	Pleurotus	eryngii		Pleurotus eryngii var. nebrodensis	39.27	http://www.zbi.ee/fungal-genomesize
Basidiomycota	Agaricomycotina	Agaricomycetes	Agaricales	Pleurotus	fuscus	ferulae	Pleurotus eryngii var. ferulae	36.7	http://www.zbi.ee/fungal-genomesize
Basidiomycota	Agaricomycotina	Agaricomycetes	Agaricales	Pleurotus	ostreatus			20.8	http://www.zbi.ee/fungal-genomesize
Basidiomycota	Agaricomycotina	Agaricomycetes	Agaricales	Pleurotus	ostreatus			24	http://www.zbi.ee/fungal-genomesize
Basidiomycota	Agaricomycotina	Agaricomycetes	Agaricales	Pleurotus	ostreatus			24	http://www.zbi.ee/fungal-genomesize
Basidiomycota	Agaricomycotina	Agaricomycetes	Agaricales	Pleurotus	ostreatus			24.96	http://www.zbi.ee/fungal-genomesize
Basidiomycota	Agaricomycotina	Agaricomycetes	Agaricales	Pleurotus	ostreatus			25	http://www.zbi.ee/fungal-genomesize
Basidiomycota	Agaricomycotina	Agaricomycetes	Agaricales	Pleurotus	ostreatus			25.69	http://www.zbi.ee/fungal-genomesize
Basidiomycota	Agaricomycotina	Agaricomycetes	Agaricales	Pleurotus	ostreatus			26.79	http://www.zbi.ee/fungal-genomesize
Basidiomycota	Agaricomycotina	Agaricomycetes	Agaricales	Pleurotus	ostreatus			27.53	http://www.zbi.ee/fungal-genomesize
Basidiomycota	Agaricomycotina	Agaricomycetes	Agaricales	Pleurotus	ostreatus			27.53	http://www.zbi.ee/fungal-genomesize
Basidiomycota	Agaricomycotina	Agaricomycetes	Agaricales	Pleurotus	ostreatus			27.53	http://www.zbi.ee/fungal-genomesize
Basidiomycota	Agaricomycotina	Agaricomycetes	Agaricales	Pleurotus	ostreatus			29.4	http://www.zbi.ee/fungal-genomesize
Basidiomycota	Agaricomycotina	Agaricomycetes	Agaricales	Pleurotus	ostreatus			31.1	http://www.zbi.ee/fungal-genomesize
Basidiomycota	Agaricomycotina	Agaricomycetes	Agaricales	Pleurotus	ostreatus			34.3	http://www.zbi.ee/fungal-genomesize
Basidiomycota	Agaricomycotina	Agaricomycetes	Agaricales	Pleurotus	ostreatus			34.7	http://www.zbi.ee/fungal-genomesize
Basidiomycota	Agaricomycotina	Agaricomycetes	Agaricales	Pleurotus	ostreatus			35.1	http://www.zbi.ee/fungal-genomesize
Basidiomycota	Agaricomycotina	Agaricomycetes	Agaricales	Pleurotus	ostreatus			35.3	http://www.zbi.ee/fungal-genomesize
Basidiomycota	Agaricomycotina	Agaricomycetes	Agaricales	Pleurotus	ostreatus			35.6	DOI: 10.1073/pnas.1400592111
Basidiomycota	Agaricomycotina	Agaricomycetes	Agaricales	Pleurotus	pulmonarius			24.22	http://www.zbi.ee/fungal-genomesize
Basidiomycota	Agaricomycotina	Agaricomycetes	Agaricales	Pleurotus	pulmonarius			26.06	http://www.zbi.ee/fungal-genomesize
Basidiomycota	Agaricomycotina	Agaricomycetes	Agaricales	Pleurotus	pulmonarius			26.79	http://www.zbi.ee/fungal-genomesize
Basidiomycota	Agaricomycotina	Agaricomycetes	Agaricales	Pleurotus	pulmonarius			26.79	http://www.zbi.ee/fungal-genomesize
Basidiomycota	Agaricomycotina	Agaricomycetes	Agaricales	Pleurotus	pulmonarius			27.49	http://www.zbi.ee/fungal-genomesize
Basidiomycota	Agaricomycotina	Agaricomycetes	Agaricales	Plicaturopsis	crispa			34.5	http://genome.jgi-psf.org/Plicr1/Plicr1.info.html
Basidiomycota	Agaricomycotina	Agaricomycetes	Agaricales	Rickenella	mellea			46.03	http://genome.jgi-psf.org/Ricme1/Ricme1.info.html
Basidiomycota	Agaricomycotina	Agaricomycetes	Agaricales	Schizophyllum	commune			37.93	http://www.zbi.ee/fungal-genomesize
Basidiomycota	Agaricomycotina	Agaricomycetes	Agaricales	Schizophyllum	commune			38	http://www.zbi.ee/fungal-genomesize
Basidiomycota	Agaricomycotina	Agaricomycetes	Agaricales	Schizophyllum	commune			38.67	http://genome.jgi-psf.org/Schco3/Schco3.info.html
Basidiomycota	Agaricomycotina	Agaricomycetes	Agaricales	Tricholoma	matsutake			175.76	http://genome.jgi-psf.org/Trima3/Trima3.info.html
Basidiomycota	Agaricomycotina	Agaricomycetes	Agaricales	Volvariella	volvacea			35.7	DOI: 10.1371/journal.pone.0058294
Basidiomycota	Agaricomycotina	Agaricomycetes	Atheliales	Fibulorhizoctonia	sp.	CBS 109695		95.13	http://genome.jgi-psf.org/Fibsp1/Fibsp1.info.html
Basidiomycota	Agaricomycotina	Agaricomycetes	Atheliales	Piloderma	croceum			59.33	http://genome.jgi-psf.org/Pilcr1/Pilcr1.info.html
Basidiomycota	Agaricomycotina	Agaricomycetes	Auriculariales	Auricularia	delicata		Auricularia subglabra	76.85	DOI: 10.1126/science.1221748
Basidiomycota	Agaricomycotina	Agaricomycetes	Auriculariales	Exidia	glandulosa			78.17	http://genome.jgi-psf.org/Exigl1/Exigl1.info.html
Basidiomycota	Agaricomycotina	Agaricomycetes	Boletales	Alpova	diplophloeus			33.76	http://www.zbi.ee/fungal-genomesize
Basidiomycota	Agaricomycotina	Agaricomycetes	Boletales	Alpova	olivaceotinctus			38.17	http://www.zbi.ee/fungal-genomesize
Basidiomycota	Agaricomycotina	Agaricomycetes	Boletales	Aureoboletus	auriflammeus		Pulveroboletus auriflammeus	49.55	http://www.zbi.ee/fungal-genomesize
Basidiomycota	Agaricomycotina	Agaricomycetes	Boletales	Austroboletus	gracilis			55.42	http://www.zbi.ee/fungal-genomesize
Basidiomycota	Agaricomycotina	Agaricomycetes	Boletales	Austrogaster	marthae			72.67	http://www.zbi.ee/fungal-genomesize
Basidiomycota	Agaricomycotina	Agaricomycetes	Boletales	Austropaxillus	boletinoides		Paxillus boletinoides	73.03	http://www.zbi.ee/fungal-genomesize
Basidiomycota	Agaricomycotina	Agaricomycetes	Boletales	Austropaxillus	contulmensis		Paxillus contulmensis	68.63	http://www.zbi.ee/fungal-genomesize
Basidiomycota	Agaricomycotina	Agaricomycetes	Boletales	Austropaxillus	statuum		Paxillus statuum	106.43	http://www.zbi.ee/fungal-genomesize
Basidiomycota	Agaricomycotina	Agaricomycetes	Boletales	Boletellus	ananas			54.68	http://www.zbi.ee/fungal-genomesize
Basidiomycota	Agaricomycotina	Agaricomycetes	Boletales	Boletellus	betula			55.05	http://www.zbi.ee/fungal-genomesize
Basidiomycota	Agaricomycotina	Agaricomycetes	Boletales	Boletellus	projectellus			50.65	http://www.zbi.ee/fungal-genomesize
Basidiomycota	Agaricomycotina	Agaricomycetes	Boletales	Boletus	aestivalis			41.47	http://www.zbi.ee/fungal-genomesize
Basidiomycota	Agaricomycotina	Agaricomycetes	Boletales	Boletus	aestivalis			42.94	http://www.zbi.ee/fungal-genomesize
Basidiomycota	Agaricomycotina	Agaricomycetes	Boletales	Boletus	aestivalis			45.88	http://www.zbi.ee/fungal-genomesize
Basidiomycota	Agaricomycotina	Agaricomycetes	Boletales	Boletus	aestivalis			47.71	http://www.zbi.ee/fungal-genomesize
Basidiomycota	Agaricomycotina	Agaricomycetes	Boletales	Boletus	armeniacus		Xerocomus armeniacus	46.24	http://www.zbi.ee/fungal-genomesize
Basidiomycota	Agaricomycotina	Agaricomycetes	Boletales	Boletus	auripes			27.16	http://www.zbi.ee/fungal-genomesize
Basidiomycota	Agaricomycotina	Agaricomycetes	Boletales	Boletus	badius		Xerocomus badius	42.21	http://www.zbi.ee/fungal-genomesize
Basidiomycota	Agaricomycotina	Agaricomycetes	Boletales	Boletus	badius		Xerocomus badius	48.81	http://www.zbi.ee/fungal-genomesize
Basidiomycota	Agaricomycotina	Agaricomycetes	Boletales	Boletus	bicolor			30.09	http://www.zbi.ee/fungal-genomesize
Basidiomycota	Agaricomycotina	Agaricomycetes	Boletales	Boletus	bresinskyanus			60.19	http://www.zbi.ee/fungal-genomesize
Basidiomycota	Agaricomycotina	Agaricomycetes	Boletales	Boletus	bresinskyanus			60.19	http://www.zbi.ee/fungal-genomesize
Basidiomycota	Agaricomycotina	Agaricomycetes	Boletales	Boletus	calopus			54.32	http://www.zbi.ee/fungal-genomesize
Basidiomycota	Agaricomycotina	Agaricomycetes	Boletales	Boletus	chrysenteron		Xerocomus chrysenteron var. pruinatus	41.84	http://www.zbi.ee/fungal-genomesize
Basidiomycota	Agaricomycotina	Agaricomycetes	Boletales	Boletus	chrysenteron		Xerocomus chrysenteron var. chrysenteron	49.55	http://www.zbi.ee/fungal-genomesize
Basidiomycota	Agaricomycotina	Agaricomycetes	Boletales	Boletus	chrysenteron		Xerocomus chrysenteron var. pruinatus	49.91	http://www.zbi.ee/fungal-genomesize
Basidiomycota	Agaricomycotina	Agaricomycetes	Boletales	Boletus	chrysenteron		Xerocomus chrysenteron var. chrysenteron	51.38	http://www.zbi.ee/fungal-genomesize
Basidiomycota	Agaricomycotina	Agaricomycetes	Boletales	Boletus	edulis			44.04	http://www.zbi.ee/fungal-genomesize
Basidiomycota	Agaricomycotina	Agaricomycetes	Boletales	Boletus	edulis			46.64	http://genome.jgi-psf.org/Boled1/Boled1.info.html
Basidiomycota	Agaricomycotina	Agaricomycetes	Boletales	Boletus	fechtneri			42.57	http://www.zbi.ee/fungal-genomesize
Basidiomycota	Agaricomycotina	Agaricomycetes	Boletales	Boletus	ferrugineus		Xerocomus spadiceus	49.18	http://www.zbi.ee/fungal-genomesize
Basidiomycota	Agaricomycotina	Agaricomycetes	Boletales	Boletus	frostii			30.46	http://www.zbi.ee/fungal-genomesize
Basidiomycota	Agaricomycotina	Agaricomycetes	Boletales	Boletus	griseus			30.83	http://www.zbi.ee/fungal-genomesize
Basidiomycota	Agaricomycotina	Agaricomycetes	Boletales	Boletus	impolitus			52.48	http://www.zbi.ee/fungal-genomesize
Basidiomycota	Agaricomycotina	Agaricomycetes	Boletales	Boletus	luridiformis	luridiformis	Boletus erythropus	67.9	http://www.zbi.ee/fungal-genomesize
Basidiomycota	Agaricomycotina	Agaricomycetes	Boletales	Boletus	luridiformis	luridiformis	Boletus erythropus	73.03	http://www.zbi.ee/fungal-genomesize
Basidiomycota	Agaricomycotina	Agaricomycetes	Boletales	Boletus	luridiformis	luridiformis	Boletus erythropus	73.77	http://www.zbi.ee/fungal-genomesize
Basidiomycota	Agaricomycotina	Agaricomycetes	Boletales	Boletus	luridiformis	luridiformis	Boletus erythropus	74.13	http://www.zbi.ee/fungal-genomesize
Basidiomycota	Agaricomycotina	Agaricomycetes	Boletales	Boletus	luridus			52.85	http://www.zbi.ee/fungal-genomesize
Basidiomycota	Agaricomycotina	Agaricomycetes	Boletales	Boletus	luridus			53.95	http://www.zbi.ee/fungal-genomesize
Basidiomycota	Agaricomycotina	Agaricomycetes	Boletales	Boletus	miniato-olivaceus			26.79	http://www.zbi.ee/fungal-genomesize
Basidiomycota	Agaricomycotina	Agaricomycetes	Boletales	Boletus	miniato-olivaceus			28.63	http://www.zbi.ee/fungal-genomesize
Basidiomycota	Agaricomycotina	Agaricomycetes	Boletales	Boletus	morrisii			32.66	http://www.zbi.ee/fungal-genomesize
Basidiomycota	Agaricomycotina	Agaricomycetes	Boletales	Boletus	ornatipes			28.63	http://www.zbi.ee/fungal-genomesize
Basidiomycota	Agaricomycotina	Agaricomycetes	Boletales	Boletus	ornatipes			31.56	http://www.zbi.ee/fungal-genomesize
Basidiomycota	Agaricomycotina	Agaricomycetes	Boletales	Boletus	pallidus			31.93	http://www.zbi.ee/fungal-genomesize
Basidiomycota	Agaricomycotina	Agaricomycetes	Boletales	Boletus	pinophilus			45.88	http://www.zbi.ee/fungal-genomesize
Basidiomycota	Agaricomycotina	Agaricomycetes	Boletales	Boletus	pulverulentus			51.38	http://www.zbi.ee/fungal-genomesize
Basidiomycota	Agaricomycotina	Agaricomycetes	Boletales	Boletus	queletii			55.05	http://www.zbi.ee/fungal-genomesize
Basidiomycota	Agaricomycotina	Agaricomycetes	Boletales	Boletus	radicans			51.01	http://www.zbi.ee/fungal-genomesize
Basidiomycota	Agaricomycotina	Agaricomycetes	Boletales	Boletus	radicans			56.15	http://www.zbi.ee/fungal-genomesize
Basidiomycota	Agaricomycotina	Agaricomycetes	Boletales	Boletus	rhodoxanthus			53.58	http://www.zbi.ee/fungal-genomesize
Basidiomycota	Agaricomycotina	Agaricomycetes	Boletales	Boletus	rubellus		Xerocomus rubellus	46.61	http://www.zbi.ee/fungal-genomesize
Basidiomycota	Agaricomycotina	Agaricomycetes	Boletales	Boletus	satanas			50.65	http://www.zbi.ee/fungal-genomesize
Basidiomycota	Agaricomycotina	Agaricomycetes	Boletales	Boletus	satanas			55.42	http://www.zbi.ee/fungal-genomesize
Basidiomycota	Agaricomycotina	Agaricomycetes	Boletales	Boletus	speciosus			28.26	http://www.zbi.ee/fungal-genomesize
Basidiomycota	Agaricomycotina	Agaricomycetes	Boletales	Boletus	subtomentosus		Xerocomus subtomentosus	43.67	http://www.zbi.ee/fungal-genomesize
Basidiomycota	Agaricomycotina	Agaricomycetes	Boletales	Boletus	subtomentosus		Xerocomus subtomentosus	45.14	http://www.zbi.ee/fungal-genomesize
Basidiomycota	Agaricomycotina	Agaricomycetes	Boletales	Boletus	subtomentosus		Xerocomus subtomentosus	47.71	http://www.zbi.ee/fungal-genomesize
Basidiomycota	Agaricomycotina	Agaricomycetes	Boletales	Boletus	subtomentosus		Xerocomus subtomentosus	50.28	http://www.zbi.ee/fungal-genomesize
Basidiomycota	Agaricomycotina	Agaricomycetes	Boletales	Buchwaldoboletus	lignicola		Pulveroboletus lignicola	54.32	http://www.zbi.ee/fungal-genomesize
Basidiomycota	Agaricomycotina	Agaricomycetes	Boletales	Chalciporus	piperatus			50.28	http://www.zbi.ee/fungal-genomesize
Basidiomycota	Agaricomycotina	Agaricomycetes	Boletales	Chalciporus	piperatus			51.75	http://www.zbi.ee/fungal-genomesize
Basidiomycota	Agaricomycotina	Agaricomycetes	Boletales	Chalciporus	piperatus			52.48	http://www.zbi.ee/fungal-genomesize
Basidiomycota	Agaricomycotina	Agaricomycetes	Boletales	Chalciporus	rubinellus			59.82	http://www.zbi.ee/fungal-genomesize
Basidiomycota	Agaricomycotina	Agaricomycetes	Boletales	Chroogomphus	rutilus			358.93	http://www.zbi.ee/fungal-genomesize
Basidiomycota	Agaricomycotina	Agaricomycetes	Boletales	Chroogomphus	rutilus			365.9	http://www.zbi.ee/fungal-genomesize
Basidiomycota	Agaricomycotina	Agaricomycetes	Boletales	Coniophora	arida		Coniophora arida var. suffocata	23.86	http://www.zbi.ee/fungal-genomesize
Basidiomycota	Agaricomycotina	Agaricomycetes	Boletales	Coniophora	arida		Coniophora arida var. arida	24.96	http://www.zbi.ee/fungal-genomesize
Basidiomycota	Agaricomycotina	Agaricomycetes	Boletales	Coniophora	arida		Coniophora arida var. arida	25.32	http://www.zbi.ee/fungal-genomesize
Basidiomycota	Agaricomycotina	Agaricomycetes	Boletales	Coniophora	marmorata			16.52	http://www.zbi.ee/fungal-genomesize
Basidiomycota	Agaricomycotina	Agaricomycetes	Boletales	Coniophora	olivacea			24.22	http://www.zbi.ee/fungal-genomesize
Basidiomycota	Agaricomycotina	Agaricomycetes	Boletales	Coniophora	olivacea			24.22	http://www.zbi.ee/fungal-genomesize
Basidiomycota	Agaricomycotina	Agaricomycetes	Boletales	Coniophora	puteana			23.86	http://www.zbi.ee/fungal-genomesize
Basidiomycota	Agaricomycotina	Agaricomycetes	Boletales	Coniophora	puteana			24.22	http://www.zbi.ee/fungal-genomesize
Basidiomycota	Agaricomycotina	Agaricomycetes	Boletales	Coniophora	puteana			24.59	http://www.zbi.ee/fungal-genomesize
Basidiomycota	Agaricomycotina	Agaricomycetes	Boletales	Coniophora	puteana			24.59	http://www.zbi.ee/fungal-genomesize
Basidiomycota	Agaricomycotina	Agaricomycetes	Boletales	Coniophora	puteana			24.59	http://www.zbi.ee/fungal-genomesize
Basidiomycota	Agaricomycotina	Agaricomycetes	Boletales	Coniophora	puteana			42.97	DOI: 10.1126/science.1221748
Basidiomycota	Agaricomycotina	Agaricomycetes	Boletales	Gastroboletus	valdivianus			78.54	http://www.zbi.ee/fungal-genomesize
Basidiomycota	Agaricomycotina	Agaricomycetes	Boletales	Gomphidius	glutinosus			69	http://www.zbi.ee/fungal-genomesize
Basidiomycota	Agaricomycotina	Agaricomycetes	Boletales	Gomphidius	glutinosus			70.1	http://www.zbi.ee/fungal-genomesize
Basidiomycota	Agaricomycotina	Agaricomycetes	Boletales	Gomphidius	glutinosus			71.57	http://www.zbi.ee/fungal-genomesize
Basidiomycota	Agaricomycotina	Agaricomycetes	Boletales	Gomphidius	maculatus			150.1	http://www.zbi.ee/fungal-genomesize
Basidiomycota	Agaricomycotina	Agaricomycetes	Boletales	Gomphidius	roseus			228.64	http://www.zbi.ee/fungal-genomesize
Basidiomycota	Agaricomycotina	Agaricomycetes	Boletales	Gymnopaxillus	morchelliformis			141.3	http://www.zbi.ee/fungal-genomesize
Basidiomycota	Agaricomycotina	Agaricomycetes	Boletales	Gyrodon	lividus			37.07	http://www.zbi.ee/fungal-genomesize
Basidiomycota	Agaricomycotina	Agaricomycetes	Boletales	Gyrodon	lividus			43.05	http://genome.jgi-psf.org/Gyrli1/Gyrli1.info.html
Basidiomycota	Agaricomycotina	Agaricomycetes	Boletales	Gyrodon	merulioides			41.1	http://www.zbi.ee/fungal-genomesize
Basidiomycota	Agaricomycotina	Agaricomycetes	Boletales	Gyroporus	castaneus			149.74	http://www.zbi.ee/fungal-genomesize
Basidiomycota	Agaricomycotina	Agaricomycetes	Boletales	Gyroporus	cyanescens			70.1	http://www.zbi.ee/fungal-genomesize
Basidiomycota	Agaricomycotina	Agaricomycetes	Boletales	Gyroporus	cyanescens			72.3	http://www.zbi.ee/fungal-genomesize
Basidiomycota	Agaricomycotina	Agaricomycetes	Boletales	Hydnomerulius	pinastri			38.28	http://genome.jgi-psf.org/Hydpi2/Hydpi2.info.html
Basidiomycota	Agaricomycotina	Agaricomycetes	Boletales	Hygrophoropsis	aurantiaca			34.87	http://www.zbi.ee/fungal-genomesize
Basidiomycota	Agaricomycotina	Agaricomycetes	Boletales	Hygrophoropsis	aurantiaca			34.87	http://www.zbi.ee/fungal-genomesize
Basidiomycota	Agaricomycotina	Agaricomycetes	Boletales	Hygrophoropsis	aurantiaca			36.33	http://www.zbi.ee/fungal-genomesize
Basidiomycota	Agaricomycotina	Agaricomycetes	Boletales	Hygrophoropsis	aurantiaca			36.7	http://www.zbi.ee/fungal-genomesize
Basidiomycota	Agaricomycotina	Agaricomycetes	Boletales	Hygrophoropsis	aurantiaca			37.07	http://www.zbi.ee/fungal-genomesize
Basidiomycota	Agaricomycotina	Agaricomycetes	Boletales	Hygrophoropsis	aurantiaca			37.8	http://www.zbi.ee/fungal-genomesize
Basidiomycota	Agaricomycotina	Agaricomycetes	Boletales	Hygrophoropsis	aurantiaca			38.17	http://www.zbi.ee/fungal-genomesize
Basidiomycota	Agaricomycotina	Agaricomycetes	Boletales	Hygrophoropsis	aurantiaca			40	http://www.zbi.ee/fungal-genomesize
Basidiomycota	Agaricomycotina	Agaricomycetes	Boletales	Hygrophoropsis	aurantiaca			40	http://www.zbi.ee/fungal-genomesize
Basidiomycota	Agaricomycotina	Agaricomycetes	Boletales	Hygrophoropsis	aurantiaca			41.1	http://www.zbi.ee/fungal-genomesize
Basidiomycota	Agaricomycotina	Agaricomycetes	Boletales	Jaapia	argillacea			39.27	http://www.zbi.ee/fungal-genomesize
Basidiomycota	Agaricomycotina	Agaricomycetes	Boletales	Jaapia	argillacea			39.27	http://www.zbi.ee/fungal-genomesize
Basidiomycota	Agaricomycotina	Agaricomycetes	Boletales	Jaapia	argillacea			40.37	http://www.zbi.ee/fungal-genomesize
Basidiomycota	Agaricomycotina	Agaricomycetes	Boletales	Jaapia	argillacea			45.05	DOI: 10.1073/pnas.1400592111
Basidiomycota	Agaricomycotina	Agaricomycetes	Boletales	Leccinum	aurantiacum		Leccinum rufum	54.32	http://www.zbi.ee/fungal-genomesize
Basidiomycota	Agaricomycotina	Agaricomycetes	Boletales	Leccinum	chromapes			28.99	http://www.zbi.ee/fungal-genomesize
Basidiomycota	Agaricomycotina	Agaricomycetes	Boletales	Leccinum	chromapes			30.46	http://www.zbi.ee/fungal-genomesize
Basidiomycota	Agaricomycotina	Agaricomycetes	Boletales	Leccinum	crocipodium		Leccinum nigrescens	26.79	http://www.zbi.ee/fungal-genomesize
Basidiomycota	Agaricomycotina	Agaricomycetes	Boletales	Leccinum	holopus			52.48	http://www.zbi.ee/fungal-genomesize
Basidiomycota	Agaricomycotina	Agaricomycetes	Boletales	Leccinum	holopus			57.25	http://www.zbi.ee/fungal-genomesize
Basidiomycota	Agaricomycotina	Agaricomycetes	Boletales	Leccinum	rotundifoliae			53.95	http://www.zbi.ee/fungal-genomesize
Basidiomycota	Agaricomycotina	Agaricomycetes	Boletales	Leccinum	rotundifoliae			58.35	http://www.zbi.ee/fungal-genomesize
Basidiomycota	Agaricomycotina	Agaricomycetes	Boletales	Leccinum	rubropunctum			26.79	http://www.zbi.ee/fungal-genomesize
Basidiomycota	Agaricomycotina	Agaricomycetes	Boletales	Leccinum	rugosiceps			24.96	http://www.zbi.ee/fungal-genomesize
Basidiomycota	Agaricomycotina	Agaricomycetes	Boletales	Leccinum	scabrum	scabrum	Leccinum melaneum	40.37	http://www.zbi.ee/fungal-genomesize
Basidiomycota	Agaricomycotina	Agaricomycetes	Boletales	Leccinum	scabrum	scabrum	Leccinum scabrum	52.11	http://www.zbi.ee/fungal-genomesize
Basidiomycota	Agaricomycotina	Agaricomycetes	Boletales	Leccinum	scabrum	scabrum	Leccinum scabrum	53.22	http://www.zbi.ee/fungal-genomesize
Basidiomycota	Agaricomycotina	Agaricomycetes	Boletales	Leccinum	scabrum	scabrum	Leccinum scabrum	60.92	http://www.zbi.ee/fungal-genomesize
Basidiomycota	Agaricomycotina	Agaricomycetes	Boletales	Leccinum	variicolor	variicolor	Leccinum variicolor	45.51	http://www.zbi.ee/fungal-genomesize
Basidiomycota	Agaricomycotina	Agaricomycetes	Boletales	Leccinum	versipelle			51.01	http://www.zbi.ee/fungal-genomesize
Basidiomycota	Agaricomycotina	Agaricomycetes	Boletales	Leccinum	versipelle			55.42	http://www.zbi.ee/fungal-genomesize
Basidiomycota	Agaricomycotina	Agaricomycetes	Boletales	Leucogyrophana	arizonica			18.72	http://www.zbi.ee/fungal-genomesize
Basidiomycota	Agaricomycotina	Agaricomycetes	Boletales	Leucogyrophana	arizonica			20.92	http://www.zbi.ee/fungal-genomesize
Basidiomycota	Agaricomycotina	Agaricomycetes	Boletales	Leucogyrophana	mollusca			19.45	http://www.zbi.ee/fungal-genomesize
Basidiomycota	Agaricomycotina	Agaricomycetes	Boletales	Leucogyrophana	mollusca			35.19	http://genome.jgi-psf.org/Leumo1/Leumo1.info.html
Basidiomycota	Agaricomycotina	Agaricomycetes	Boletales	Leucogyrophana	olivascens			20.56	http://www.zbi.ee/fungal-genomesize
Basidiomycota	Agaricomycotina	Agaricomycetes	Boletales	Leucogyrophana	olivascens			20.56	http://www.zbi.ee/fungal-genomesize
Basidiomycota	Agaricomycotina	Agaricomycetes	Boletales	Leucogyrophana	pinastri			34.13	http://www.zbi.ee/fungal-genomesize
Basidiomycota	Agaricomycotina	Agaricomycetes	Boletales	Leucogyrophana	pinastri			37.8	http://www.zbi.ee/fungal-genomesize
Basidiomycota	Agaricomycotina	Agaricomycetes	Boletales	Leucogyrophana	romellii			39.64	http://www.zbi.ee/fungal-genomesize
Basidiomycota	Agaricomycotina	Agaricomycetes	Boletales	Melanogaster	tuberiformis			45.88	http://www.zbi.ee/fungal-genomesize
Basidiomycota	Agaricomycotina	Agaricomycetes	Boletales	Meruliporia	incrassata		Serpula incrassata	56.89	http://www.zbi.ee/fungal-genomesize
Basidiomycota	Agaricomycotina	Agaricomycetes	Boletales	Paxillus	involutus			18	http://www.zbi.ee/fungal-genomesize
Basidiomycota	Agaricomycotina	Agaricomycetes	Boletales	Paxillus	involutus			20.3	http://www.zbi.ee/fungal-genomesize
Basidiomycota	Agaricomycotina	Agaricomycetes	Boletales	Paxillus	involutus			22	http://www.zbi.ee/fungal-genomesize
Basidiomycota	Agaricomycotina	Agaricomycetes	Boletales	Paxillus	involutus			23	http://www.zbi.ee/fungal-genomesize
Basidiomycota	Agaricomycotina	Agaricomycetes	Boletales	Paxillus	involutus			34.87	http://www.zbi.ee/fungal-genomesize
Basidiomycota	Agaricomycotina	Agaricomycetes	Boletales	Paxillus	involutus			40	http://www.zbi.ee/fungal-genomesize
Basidiomycota	Agaricomycotina	Agaricomycetes	Boletales	Paxillus	involutus			40.37	http://www.zbi.ee/fungal-genomesize
Basidiomycota	Agaricomycotina	Agaricomycetes	Boletales	Paxillus	involutus			40.37	http://www.zbi.ee/fungal-genomesize
Basidiomycota	Agaricomycotina	Agaricomycetes	Boletales	Paxillus	involutus			40.74	http://www.zbi.ee/fungal-genomesize
Basidiomycota	Agaricomycotina	Agaricomycetes	Boletales	Paxillus	involutus			41.1	http://www.zbi.ee/fungal-genomesize
Basidiomycota	Agaricomycotina	Agaricomycetes	Boletales	Paxillus	involutus			41.47	http://www.zbi.ee/fungal-genomesize
Basidiomycota	Agaricomycotina	Agaricomycetes	Boletales	Paxillus	involutus			42.21	http://www.zbi.ee/fungal-genomesize
Basidiomycota	Agaricomycotina	Agaricomycetes	Boletales	Paxillus	involutus			42.21	http://www.zbi.ee/fungal-genomesize
Basidiomycota	Agaricomycotina	Agaricomycetes	Boletales	Paxillus	involutus			45.51	http://www.zbi.ee/fungal-genomesize
Basidiomycota	Agaricomycotina	Agaricomycetes	Boletales	Paxillus	involutus			58.3	http://genome.jgi-psf.org/Paxin1/Paxin1.info.html
Basidiomycota	Agaricomycotina	Agaricomycetes	Boletales	Paxillus	rubicundulus		Paxillus filamentosus	40.37	http://www.zbi.ee/fungal-genomesize
Basidiomycota	Agaricomycotina	Agaricomycetes	Boletales	Paxillus	rubicundulus		Paxillus filamentosus	53.01	http://genome.jgi-psf.org/Paxru1/Paxru1.info.html
Basidiomycota	Agaricomycotina	Agaricomycetes	Boletales	Phlebopus	beniensis			38.54	http://www.zbi.ee/fungal-genomesize
Basidiomycota	Agaricomycotina	Agaricomycetes	Boletales	Phlebopus	beniensis			39.64	http://www.zbi.ee/fungal-genomesize
Basidiomycota	Agaricomycotina	Agaricomycetes	Boletales	Phylloporus	rhodoxanthus			35.23	http://www.zbi.ee/fungal-genomesize
Basidiomycota	Agaricomycotina	Agaricomycetes	Boletales	Phylloporus	rhodoxanthus			35.97	http://www.zbi.ee/fungal-genomesize
Basidiomycota	Agaricomycotina	Agaricomycetes	Boletales	Phylloporus	rhodoxanthus			36.7	http://www.zbi.ee/fungal-genomesize
Basidiomycota	Agaricomycotina	Agaricomycetes	Boletales	Pisolithus	microcarpus			53.03	http://genome.jgi-psf.org/Pismi1/Pismi1.info.html
Basidiomycota	Agaricomycotina	Agaricomycetes	Boletales	Pisolithus	tinctorius			71.01	http://genome.jgi-psf.org/Pisti1/Pisti1.info.html
Basidiomycota	Agaricomycotina	Agaricomycetes	Boletales	Porphyrellus	fumosipes			80	http://www.zbi.ee/fungal-genomesize
Basidiomycota	Agaricomycotina	Agaricomycetes	Boletales	Porphyrellus	porphyrosporus			84.41	http://www.zbi.ee/fungal-genomesize
Basidiomycota	Agaricomycotina	Agaricomycetes	Boletales	Porphyrellus	porphyrosporus			88.08	http://www.zbi.ee/fungal-genomesize
Basidiomycota	Agaricomycotina	Agaricomycetes	Boletales	Pseudoboletus	parasiticus		Xerocomus parasiticus	44.77	http://www.zbi.ee/fungal-genomesize
Basidiomycota	Agaricomycotina	Agaricomycetes	Boletales	Pseudomerulius	curtisii		Paxillus curtisii	15.78	http://www.zbi.ee/fungal-genomesize
Basidiomycota	Agaricomycotina	Agaricomycetes	Boletales	Pseudomerulius	curtisii		Paxillus curtisii	17.98	http://www.zbi.ee/fungal-genomesize
Basidiomycota	Agaricomycotina	Agaricomycetes	Boletales	Pulveroboletus	auriflammeus			55.78	http://www.zbi.ee/fungal-genomesize
Basidiomycota	Agaricomycotina	Agaricomycetes	Boletales	Pulveroboletus	curtisii			32.3	http://www.zbi.ee/fungal-genomesize
Basidiomycota	Agaricomycotina	Agaricomycetes	Boletales	Pulveroboletus	ravenelii			29.36	http://www.zbi.ee/fungal-genomesize
Basidiomycota	Agaricomycotina	Agaricomycetes	Boletales	Rhizopogon	fuscorubens			37.07	http://www.zbi.ee/fungal-genomesize
Basidiomycota	Agaricomycotina	Agaricomycetes	Boletales	Rhizopogon	hawkerae			37.07	http://www.zbi.ee/fungal-genomesize
Basidiomycota	Agaricomycotina	Agaricomycetes	Boletales	Rhizopogon	luteolus			32.3	http://www.zbi.ee/fungal-genomesize
Basidiomycota	Agaricomycotina	Agaricomycetes	Boletales	Rhizopogon	luteolus			34.13	http://www.zbi.ee/fungal-genomesize
Basidiomycota	Agaricomycotina	Agaricomycetes	Boletales	Rhizopogon	luteolus			36.33	http://www.zbi.ee/fungal-genomesize
Basidiomycota	Agaricomycotina	Agaricomycetes	Boletales	Rhizopogon	pumilionum			35.23	http://www.zbi.ee/fungal-genomesize
Basidiomycota	Agaricomycotina	Agaricomycetes	Boletales	Rhizopogon	roseolus			66.06	http://www.zbi.ee/fungal-genomesize
Basidiomycota	Agaricomycotina	Agaricomycetes	Boletales	Rhizopogon	roseolus			69.73	http://www.zbi.ee/fungal-genomesize
Basidiomycota	Agaricomycotina	Agaricomycetes	Boletales	Rhizopogon	roseolus			71.2	http://www.zbi.ee/fungal-genomesize
Basidiomycota	Agaricomycotina	Agaricomycetes	Boletales	Rhizopogon	smithii			34.5	http://www.zbi.ee/fungal-genomesize
Basidiomycota	Agaricomycotina	Agaricomycetes	Boletales	Scleroderma	citrinum			56.14	http://genome.jgi-psf.org/Sclci1/Sclci1.info.html
Basidiomycota	Agaricomycotina	Agaricomycetes	Boletales	Serpula	himantioides			52.48	http://www.zbi.ee/fungal-genomesize
Basidiomycota	Agaricomycotina	Agaricomycetes	Boletales	Serpula	himantioides			54.32	http://www.zbi.ee/fungal-genomesize
Basidiomycota	Agaricomycotina	Agaricomycetes	Boletales	Serpula	lacrymans			35.97	http://www.zbi.ee/fungal-genomesize
Basidiomycota	Agaricomycotina	Agaricomycetes	Boletales	Serpula	lacrymans			36.7	http://www.zbi.ee/fungal-genomesize
Basidiomycota	Agaricomycotina	Agaricomycetes	Boletales	Serpula	lacrymans			38.17	http://www.zbi.ee/fungal-genomesize
Basidiomycota	Agaricomycotina	Agaricomycetes	Boletales	Serpula	lacrymans			42.4	http://www.zbi.ee/fungal-genomesize
Basidiomycota	Agaricomycotina	Agaricomycetes	Boletales	Serpula	lacrymans			42.73	http://www.zbi.ee/fungal-genomesize
Basidiomycota	Agaricomycotina	Agaricomycetes	Boletales	Serpula	lacrymans			42.9	http://www.zbi.ee/fungal-genomesize
Basidiomycota	Agaricomycotina	Agaricomycetes	Boletales	Serpula	lacrymans	shastensis		45.98	http://www.zbi.ee/fungal-genomesize
Basidiomycota	Agaricomycotina	Agaricomycetes	Boletales	Serpula	lacrymans			47	http://genome.jgi-psf.org/SerlaS7_3_2/SerlaS7_3_2.info.html
Basidiomycota	Agaricomycotina	Agaricomycetes	Boletales	Serpula	lacrymans			48.2	http://www.zbi.ee/fungal-genomesize
Basidiomycota	Agaricomycotina	Agaricomycetes	Boletales	Strobilomyces	confusus			63.49	http://www.zbi.ee/fungal-genomesize
Basidiomycota	Agaricomycotina	Agaricomycetes	Boletales	Strobilomyces	strobilaceus			61.66	http://www.zbi.ee/fungal-genomesize
Basidiomycota	Agaricomycotina	Agaricomycetes	Boletales	Strobilomyces	strobilaceus			70.83	http://www.zbi.ee/fungal-genomesize
Basidiomycota	Agaricomycotina	Agaricomycetes	Boletales	Suillus	acidus			22.75	http://www.zbi.ee/fungal-genomesize
Basidiomycota	Agaricomycotina	Agaricomycetes	Boletales	Suillus	albidipes			48.44	http://www.zbi.ee/fungal-genomesize
Basidiomycota	Agaricomycotina	Agaricomycetes	Boletales	Suillus	americanus			25.69	http://www.zbi.ee/fungal-genomesize
Basidiomycota	Agaricomycotina	Agaricomycetes	Boletales	Suillus	americanus			26.42	http://www.zbi.ee/fungal-genomesize
Basidiomycota	Agaricomycotina	Agaricomycetes	Boletales	Suillus	americanus			28.26	http://www.zbi.ee/fungal-genomesize
Basidiomycota	Agaricomycotina	Agaricomycetes	Boletales	Suillus	bovinus			45.51	http://www.zbi.ee/fungal-genomesize
Basidiomycota	Agaricomycotina	Agaricomycetes	Boletales	Suillus	bovinus			47.34	http://www.zbi.ee/fungal-genomesize
Basidiomycota	Agaricomycotina	Agaricomycetes	Boletales	Suillus	bovinus			47.71	http://www.zbi.ee/fungal-genomesize
Basidiomycota	Agaricomycotina	Agaricomycetes	Boletales	Suillus	bovinus			48.44	http://www.zbi.ee/fungal-genomesize
Basidiomycota	Agaricomycotina	Agaricomycetes	Boletales	Suillus	bovinus			52.11	http://www.zbi.ee/fungal-genomesize
Basidiomycota	Agaricomycotina	Agaricomycetes	Boletales	Suillus	bovinus			53.22	http://www.zbi.ee/fungal-genomesize
Basidiomycota	Agaricomycotina	Agaricomycetes	Boletales	Suillus	brevipes			51.71	http://genome.jgi-psf.org/Suibr1/Suibr1.info.html
Basidiomycota	Agaricomycotina	Agaricomycetes	Boletales	Suillus	cavipes		Boletinus cavipes	33.76	http://www.zbi.ee/fungal-genomesize
Basidiomycota	Agaricomycotina	Agaricomycetes	Boletales	Suillus	cavipes		Boletinus cavipes	34.13	http://www.zbi.ee/fungal-genomesize
Basidiomycota	Agaricomycotina	Agaricomycetes	Boletales	Suillus	cavipes		Boletinus cavipes	37.07	http://www.zbi.ee/fungal-genomesize
Basidiomycota	Agaricomycotina	Agaricomycetes	Boletales	Suillus	collinitus			47.71	http://www.zbi.ee/fungal-genomesize
Basidiomycota	Agaricomycotina	Agaricomycetes	Boletales	Suillus	cothurnatus			24.59	http://www.zbi.ee/fungal-genomesize
Basidiomycota	Agaricomycotina	Agaricomycetes	Boletales	Suillus	cothurnatus			25.53	http://www.zbi.ee/fungal-genomesize
Basidiomycota	Agaricomycotina	Agaricomycetes	Boletales	Suillus	glandulosus			25.32	http://www.zbi.ee/fungal-genomesize
Basidiomycota	Agaricomycotina	Agaricomycetes	Boletales	Suillus	granulatus			44.04	http://www.zbi.ee/fungal-genomesize
Basidiomycota	Agaricomycotina	Agaricomycetes	Boletales	Suillus	granulatus			44.77	http://www.zbi.ee/fungal-genomesize
Basidiomycota	Agaricomycotina	Agaricomycetes	Boletales	Suillus	granulatus			45.14	http://www.zbi.ee/fungal-genomesize
Basidiomycota	Agaricomycotina	Agaricomycetes	Boletales	Suillus	granulatus			45.88	http://www.zbi.ee/fungal-genomesize
Basidiomycota	Agaricomycotina	Agaricomycetes	Boletales	Suillus	granulatus			46.61	http://www.zbi.ee/fungal-genomesize
Basidiomycota	Agaricomycotina	Agaricomycetes	Boletales	Suillus	grevillei			46.61	http://www.zbi.ee/fungal-genomesize
Basidiomycota	Agaricomycotina	Agaricomycetes	Boletales	Suillus	grevillei			48.44	http://www.zbi.ee/fungal-genomesize
Basidiomycota	Agaricomycotina	Agaricomycetes	Boletales	Suillus	grevillei			50.28	http://www.zbi.ee/fungal-genomesize
Basidiomycota	Agaricomycotina	Agaricomycetes	Boletales	Suillus	grevillei			50.65	http://www.zbi.ee/fungal-genomesize
Basidiomycota	Agaricomycotina	Agaricomycetes	Boletales	Suillus	grevillei			52.11	http://www.zbi.ee/fungal-genomesize
Basidiomycota	Agaricomycotina	Agaricomycetes	Boletales	Suillus	grevillei			52.11	http://www.zbi.ee/fungal-genomesize
Basidiomycota	Agaricomycotina	Agaricomycetes	Boletales	Suillus	grevillei			52.85	http://www.zbi.ee/fungal-genomesize
Basidiomycota	Agaricomycotina	Agaricomycetes	Boletales	Suillus	luteus			37.01	http://genome.jgi-psf.org/Suilu1/Suilu1.info.html
Basidiomycota	Agaricomycotina	Agaricomycetes	Boletales	Suillus	luteus			47.34	http://www.zbi.ee/fungal-genomesize
Basidiomycota	Agaricomycotina	Agaricomycetes	Boletales	Suillus	luteus			50.28	http://www.zbi.ee/fungal-genomesize
Basidiomycota	Agaricomycotina	Agaricomycetes	Boletales	Suillus	luteus			50.65	http://www.zbi.ee/fungal-genomesize
Basidiomycota	Agaricomycotina	Agaricomycetes	Boletales	Suillus	pictus			19.82	http://www.zbi.ee/fungal-genomesize
Basidiomycota	Agaricomycotina	Agaricomycetes	Boletales	Suillus	placidus			43.31	http://www.zbi.ee/fungal-genomesize
Basidiomycota	Agaricomycotina	Agaricomycetes	Boletales	Suillus	placidus			44.04	http://www.zbi.ee/fungal-genomesize
Basidiomycota	Agaricomycotina	Agaricomycetes	Boletales	Suillus	placidus			45.51	http://www.zbi.ee/fungal-genomesize
Basidiomycota	Agaricomycotina	Agaricomycetes	Boletales	Suillus	placidus			51.38	http://www.zbi.ee/fungal-genomesize
Basidiomycota	Agaricomycotina	Agaricomycetes	Boletales	Suillus	sibiricus			93.59	http://www.zbi.ee/fungal-genomesize
Basidiomycota	Agaricomycotina	Agaricomycetes	Boletales	Suillus	tomentosus			44.77	http://www.zbi.ee/fungal-genomesize
Basidiomycota	Agaricomycotina	Agaricomycetes	Boletales	Suillus	tomentosus			45.14	http://www.zbi.ee/fungal-genomesize
Basidiomycota	Agaricomycotina	Agaricomycetes	Boletales	Suillus	tridentinus			44.04	http://www.zbi.ee/fungal-genomesize
Basidiomycota	Agaricomycotina	Agaricomycetes	Boletales	Suillus	tridentinus			46.98	http://www.zbi.ee/fungal-genomesize
Basidiomycota	Agaricomycotina	Agaricomycetes	Boletales	Suillus	tridentinus			48.44	http://www.zbi.ee/fungal-genomesize
Basidiomycota	Agaricomycotina	Agaricomycetes	Boletales	Suillus	tridentinus			52.85	http://www.zbi.ee/fungal-genomesize
Basidiomycota	Agaricomycotina	Agaricomycetes	Boletales	Suillus	tridentinus			53.22	http://www.zbi.ee/fungal-genomesize
Basidiomycota	Agaricomycotina	Agaricomycetes	Boletales	Suillus	variegatus			44.41	http://www.zbi.ee/fungal-genomesize
Basidiomycota	Agaricomycotina	Agaricomycetes	Boletales	Suillus	variegatus			48.44	http://www.zbi.ee/fungal-genomesize
Basidiomycota	Agaricomycotina	Agaricomycetes	Boletales	Suillus	variegatus			49.18	http://www.zbi.ee/fungal-genomesize
Basidiomycota	Agaricomycotina	Agaricomycetes	Boletales	Suillus	variegatus			49.91	http://www.zbi.ee/fungal-genomesize
Basidiomycota	Agaricomycotina	Agaricomycetes	Boletales	Suillus	variegatus			51.01	http://www.zbi.ee/fungal-genomesize
Basidiomycota	Agaricomycotina	Agaricomycetes	Boletales	Suillus	variegatus			52.85	http://www.zbi.ee/fungal-genomesize
Basidiomycota	Agaricomycotina	Agaricomycetes	Boletales	Suillus	variegatus			52.85	http://www.zbi.ee/fungal-genomesize
Basidiomycota	Agaricomycotina	Agaricomycetes	Boletales	Suillus	viscidus	viscidus		33.76	http://www.zbi.ee/fungal-genomesize
Basidiomycota	Agaricomycotina	Agaricomycetes	Boletales	Suillus	viscidus	viscidus		34.87	http://www.zbi.ee/fungal-genomesize
Basidiomycota	Agaricomycotina	Agaricomycetes	Boletales	Suillus	viscidus	viscidus		37.07	http://www.zbi.ee/fungal-genomesize
Basidiomycota	Agaricomycotina	Agaricomycetes	Boletales	Suillus	viscidus	viscidus		37.07	http://www.zbi.ee/fungal-genomesize
Basidiomycota	Agaricomycotina	Agaricomycetes	Boletales	Suillus	viscidus	viscidus		39.27	http://www.zbi.ee/fungal-genomesize
Basidiomycota	Agaricomycotina	Agaricomycetes	Boletales	Suillus	viscidus	bresadolae		40.37	http://www.zbi.ee/fungal-genomesize
Basidiomycota	Agaricomycotina	Agaricomycetes	Boletales	Suillus	viscidus	viscidus		41.1	http://www.zbi.ee/fungal-genomesize
Basidiomycota	Agaricomycotina	Agaricomycetes	Boletales	Tapinella	atrotomentosa		Paxillus atrotomentosus	35.97	http://www.zbi.ee/fungal-genomesize
Basidiomycota	Agaricomycotina	Agaricomycetes	Boletales	Tapinella	atrotomentosa		Paxillus atrotomentosus	37.07	http://www.zbi.ee/fungal-genomesize
Basidiomycota	Agaricomycotina	Agaricomycetes	Boletales	Tapinella	atrotomentosa		Paxillus atrotomentosus	38.17	http://www.zbi.ee/fungal-genomesize
Basidiomycota	Agaricomycotina	Agaricomycetes	Boletales	Tapinella	atrotomentosa		Paxillus atrotomentosus	40.37	http://www.zbi.ee/fungal-genomesize
Basidiomycota	Agaricomycotina	Agaricomycetes	Boletales	Tapinella	atrotomentosa		Paxillus atrotomentosus	41.1	http://www.zbi.ee/fungal-genomesize
Basidiomycota	Agaricomycotina	Agaricomycetes	Boletales	Tapinella	panuoides		Paxillus panuoides	35.23	http://www.zbi.ee/fungal-genomesize
Basidiomycota	Agaricomycotina	Agaricomycetes	Boletales	Tapinella	panuoides		Paxillus panuoides	37.07	http://www.zbi.ee/fungal-genomesize
Basidiomycota	Agaricomycotina	Agaricomycetes	Boletales	Tapinella	panuoides		Paxillus panuoides	38.17	http://www.zbi.ee/fungal-genomesize
Basidiomycota	Agaricomycotina	Agaricomycetes	Boletales	Tapinella	panuoides		Paxillus panuoides	39.27	http://www.zbi.ee/fungal-genomesize
Basidiomycota	Agaricomycotina	Agaricomycetes	Boletales	Tapinella	panuoides		Paxillus panuoides	39.27	http://www.zbi.ee/fungal-genomesize
Basidiomycota	Agaricomycotina	Agaricomycetes	Boletales	Tapinella	panuoides		Paxillus panuoides	40.37	http://www.zbi.ee/fungal-genomesize
Basidiomycota	Agaricomycotina	Agaricomycetes	Boletales	Tapinella	panuoides		Paxillus panuoides	42.21	http://www.zbi.ee/fungal-genomesize
Basidiomycota	Agaricomycotina	Agaricomycetes	Boletales	Tylopilus	alboater			50.65	http://www.zbi.ee/fungal-genomesize
Basidiomycota	Agaricomycotina	Agaricomycetes	Boletales	Tylopilus	felleus			52.85	http://www.zbi.ee/fungal-genomesize
Basidiomycota	Agaricomycotina	Agaricomycetes	Boletales	Tylopilus	felleus			55.78	http://www.zbi.ee/fungal-genomesize
Basidiomycota	Agaricomycotina	Agaricomycetes	Boletales	Tylopilus	rubrobrunneus			51.01	http://www.zbi.ee/fungal-genomesize
Basidiomycota	Agaricomycotina	Agaricomycetes	Boletales	Xanthoconium	affine			55.78	http://www.zbi.ee/fungal-genomesize
Basidiomycota	Agaricomycotina	Agaricomycetes	Boletales	Xanthoconium	separans		Boletus separans	32.3	http://www.zbi.ee/fungal-genomesize
Basidiomycota	Agaricomycotina	Agaricomycetes	Boletales	Xerocomus	castanellus			26.42	http://www.zbi.ee/fungal-genomesize
Basidiomycota	Agaricomycotina	Agaricomycetes	Cantharellales	Botryobasidium	botryosum			46.67	DOI: 10.1073/pnas.1400592111
Basidiomycota	Agaricomycotina	Agaricomycetes	Cantharellales	Botryobasidium	vagum			46.67	http://www.zbi.ee/fungal-genomesize
Basidiomycota	Agaricomycotina	Agaricomycetes	Cantharellales	Rhizoctonia	solani			47.66	DOI: 10.1016/j.jbiotec.2012
Basidiomycota	Agaricomycotina	Agaricomycetes	Cantharellales	Tulasnella	calospora			62.39	http://genome.jgi-psf.org/Tulca1/Tulca1.info.html
Basidiomycota	Agaricomycotina	Agaricomycetes	Corticiales	Punctularia	strigosozonata			34.17	DOI: 10.1073/pnas.1400592111
Basidiomycota	Agaricomycotina	Agaricomycetes	Corticiales	Schizopora	paradoxa			44.41	http://genome.jgi-psf.org/Schpa1/Schpa1.info.html
Basidiomycota	Agaricomycotina	Agaricomycetes	Geastrales	Sphaerobolus	stellatus			176.37	http://genome.jgi-psf.org/Sphst1/Sphst1.info.html
Basidiomycota	Agaricomycotina	Agaricomycetes	Gloeophyllales	Gloeophyllum	trabeum			37.18	DOI: 10.1073/pnas.1400592111
Basidiomycota	Agaricomycotina	Agaricomycetes	Gloeophyllales	Gymnopus	luxurians			66.28	http://genome.jgi-psf.org/Gymlu1/Gymlu1.info.html
Basidiomycota	Agaricomycotina	Agaricomycetes	Gloeophyllales	Neolentinus	lepideus			35.64	http://genome.jgi-psf.org/Neole1/Neole1.info.html
Basidiomycota	Agaricomycotina	Agaricomycetes	Gomphales	Ramaria	rubella			105.46	http://genome.jgi.doe.gov/Ramac1/Ramac1.info.html
Basidiomycota	Agaricomycotina	Agaricomycetes	Hymenochaetales	Fomitiporia	mediterranea			63.35	DOI: 10.1073/pnas.1400592111
Basidiomycota	Agaricomycotina	Agaricomycetes	Hymenochaetales	Phellinus	punctatus			70.2	http://www.zbi.ee/fungal-genomesize
Basidiomycota	Agaricomycotina	Agaricomycetes	Hymenochaetales	Trichaptum	abietinum			40.61	http://genome.jgi-psf.org/Triab1_1/Triab1_1.info.html
Basidiomycota	Agaricomycotina	Agaricomycetes	Phallales	Gautieria	otthii			48.44	http://www.zbi.ee/fungal-genomesize
Basidiomycota	Agaricomycotina	Agaricomycetes	Polyporales	Antrodia	sinuosa			30.17	http://genome.jgi-psf.org/Antsi1/Antsi1.info.html
Basidiomycota	Agaricomycotina	Agaricomycetes	Polyporales	Bjerkandera	adusta			42.73	DOI: 10.3852/13-003
Basidiomycota	Agaricomycotina	Agaricomycetes	Polyporales	Ceriporiopsis	subvermispora			39	http://genome.jgi-psf.org/Cersu1/Cersu1.info.html
Basidiomycota	Agaricomycotina	Agaricomycetes	Polyporales	Cerrena	unicolor			36	http://genome.jgi-psf.org/Cerun2/Cerun2.info.html
Basidiomycota	Agaricomycotina	Agaricomycetes	Polyporales	Daedalea	quercina			32.74	http://genome.jgi-psf.org/Daequ1/Daequ1.info.html
Basidiomycota	Agaricomycotina	Agaricomycetes	Polyporales	Dichomitus	squalens			42.75	DOI: 10.1073/pnas.1400592111
Basidiomycota	Agaricomycotina	Agaricomycetes	Polyporales	Fibroporia	radiculosa			28.38	DOI: 10.1128/AEM.06745-11
Basidiomycota	Agaricomycotina	Agaricomycetes	Polyporales	Fomitopsis	pinicola			41.61	DOI: 10.1073/pnas.1400592111
Basidiomycota	Agaricomycotina	Agaricomycetes	Polyporales	Ganoderma	sp.			39.52	DOI: 10.3852/13-003
Basidiomycota	Agaricomycotina	Agaricomycetes	Polyporales	Laetiporus	sulphureus	sulphureus		39.92	http://genome.jgi-psf.org/Laesu1/Laesu1.info.html
Basidiomycota	Agaricomycotina	Agaricomycetes	Polyporales	Lentinus	tigrinus			39.76	http://genome.jgi-psf.org/Sisbr1/Sisbr1.info.html
Basidiomycota	Agaricomycotina	Agaricomycetes	Polyporales	Phanerochaete	carnosa			46.29	DOI: 10.1186/1471-2164-13-444
Basidiomycota	Agaricomycotina	Agaricomycetes	Polyporales	Phanerochaete	chrysosporium			29	http://www.zbi.ee/fungal-genomesize
Basidiomycota	Agaricomycotina	Agaricomycetes	Polyporales	Phanerochaete	chrysosporium			29.9	http://www.zbi.ee/fungal-genomesize
Basidiomycota	Agaricomycotina	Agaricomycetes	Polyporales	Phanerochaete	chrysosporium			35.15	DOI: 10.1038/nbt967
Basidiomycota	Agaricomycotina	Agaricomycetes	Polyporales	Phlebia	brevispora			49.96	DOI: 10.3852/13-003
Basidiomycota	Agaricomycotina	Agaricomycetes	Polyporales	Phlebiopsis	gigantea			30.14	http://genome.jgi-psf.org/Phlgi1/Phlgi1.info.html
Basidiomycota	Agaricomycotina	Agaricomycetes	Polyporales	Polyporus	arcularius			43.45	http://genome.jgi-psf.org/Polar1/Polar1.info.html
Basidiomycota	Agaricomycotina	Agaricomycetes	Polyporales	Postia	placenta			33	http://www.zbi.ee/fungal-genomesize
Basidiomycota	Agaricomycotina	Agaricomycetes	Polyporales	Postia	placenta			90.9	DOI: 10.1073/pnas.0809575106
Basidiomycota	Agaricomycotina	Agaricomycetes	Polyporales	Trametes	versicolor			44.79	DOI: 10.1073/pnas.1400592111
Basidiomycota	Agaricomycotina	Agaricomycetes	Polyporales	Tremella	mesenterica	Fries		28.6	http://www.zbi.ee/fungal-genomesize
Basidiomycota	Agaricomycotina	Agaricomycetes	Polyporales	Wolfiporia	cocos			50.48	DOI: 10.1073/pnas.1400592111
Basidiomycota	Agaricomycotina	Agaricomycetes	Polyporales	Wolfiporia	extensa		Wolfiporia cocos	50.48	http://www.zbi.ee/fungal-genomesize
Basidiomycota	Agaricomycotina	Agaricomycetes	Russulales	Heterobasidion	annosum			33.6	http://genome.jgi-psf.org/Hetan2/Hetan2.info.html
Basidiomycota	Agaricomycotina	Agaricomycetes	Russulales	Heterobasidion	irregulare		formerly H. annosum North American P-type	33.6	http://www.zbi.ee/fungal-genomesize
Basidiomycota	Agaricomycotina	Agaricomycetes	Russulales	Stereum	hirsutum			46.51	DOI: 10.1073/pnas.1400592111
Basidiomycota	Agaricomycotina	Agaricomycetes	Sebacinales	Piriformospora	indica			24.98	DOI: 10.1371/journal.ppat.1002290
Basidiomycota	Agaricomycotina	Agaricomycetes	Sebacinales	Sebacina	vermifera			38.09	DOI: 10.1371/journal.ppat.1002290
Basidiomycota	Agaricomycotina	Agaricomycetes	Trechisporales	Sistotremastrum	niveocremeum			35.36	http://genome.jgi-psf.org/Sisni1/Sisni1.info.html
Basidiomycota	Agaricomycotina	Agaricomycetes	Trechisporales	Sistotremastrum	suecicum			33.86	http://genome.jgi-psf.org/Sissu1/Sissu1.info.html
Basidiomycota	Agaricomycotina	Dacrymycetes	Dacrymycetales	Calocera	cornea			33.24	http://genome.jgi-psf.org/Calco1/Calco1.info.html
Basidiomycota	Agaricomycotina	Dacrymycetes	Dacrymycetales	Calocera	viscosa			29.1	http://genome.jgi-psf.org/Calvi1/Calvi1.info.html
Basidiomycota	Agaricomycotina	Dacrymycetes	Dacrymycetales	Dacryopinax	sp.	DJM 731 SSP1		29.5	DOI: 10.1126/science.1221748
Basidiomycota	Agaricomycotina	Tremellomycetes	Exobasidiales	Exobasidium	vaccinii			16.99	http://genome.jgi-psf.org/Exova1/Exova1.info.html
Basidiomycota	Agaricomycotina	Tremellomycetes	Filobasidiales	Cryptococcus	gattii	Cryptococcus neoformans var. gattii		20	http://www.zbi.ee/fungal-genomesize
Basidiomycota	Agaricomycotina	Tremellomycetes	Filobasidiales	Cryptococcus	neoformans	neoformans		17.5	http://www.broadinstitute.org/annotation/genome/cryptococcus_neoformans_b/GenomeStats.html
Basidiomycota	Agaricomycotina	Tremellomycetes	Filobasidiales	Cryptococcus	neoformans			19.2	http://www.zbi.ee/fungal-genomesize
Basidiomycota	Agaricomycotina	Tremellomycetes	Filobasidiales	Cryptococcus	neoformans			20	http://www.zbi.ee/fungal-genomesize
Basidiomycota	Agaricomycotina	Tremellomycetes	Filobasidiales	Cryptococcus	neoformans			20	http://www.zbi.ee/fungal-genomesize
Basidiomycota	Agaricomycotina	Tremellomycetes	Filobasidiales	Cryptococcus	neoformans	grubii		18.89	http://www.broadinstitute.org/annotation/genome/cryptococcus_neoformans/GenomeStats.html
Basidiomycota	Agaricomycotina	Tremellomycetes	Filobasidiales	Cryptococcus	neoformans	grubii		20	http://www.zbi.ee/fungal-genomesize
Basidiomycota	Agaricomycotina	Tremellomycetes	Filobasidiales	Cryptococcus	neoformans	neoformans		20.14	http://www.zbi.ee/fungal-genomesize
Basidiomycota	Agaricomycotina	Tremellomycetes	Filobasidiales	Cryptococcus	neoformans	neoformans		20.2	http://www.zbi.ee/fungal-genomesize
Basidiomycota	Agaricomycotina	Tremellomycetes	Filobasidiales	Cryptococcus	neoformans	grubii		24	http://www.zbi.ee/fungal-genomesize
Basidiomycota	Agaricomycotina	Tremellomycetes	Filobasidiales	Cryptococcus	vishniacii			19.69	http://genome.jgi-psf.org/Cryvi1/Cryvi1.info.html
Basidiomycota	Agaricomycotina	Tremellomycetes	Tremellales	Dioszegia	cryoxerica			39.52	http://genome.jgi-psf.org/Diocr1/Diocr1.info.html
Basidiomycota	Agaricomycotina	Tremellomycetes	Tremellales	Tremella	fuciformis			20	http://www.zbi.ee/fungal-genomesize
Basidiomycota	Agaricomycotina	Tremellomycetes	Tremellales	Trichosporon	oleaginosus			19.84	http://genome.jgi-psf.org/Triol1/Triol1.info.html
Basidiomycota	Agaricomycotina	Wallemiomycetes	Wallemiales	Wallemia	sebi			9.82	DOI: 10.1016/j.fgb.2012.01.007
Basidiomycota	Pucciniomycotina	Agaricostilbomycetes	Agaricostilbales	Agaricostilbum	hyphaenes			17.89	http://genome.jgi-psf.org/Agahy1/Agahy1.info.html
Basidiomycota	Pucciniomycotina	Agaricostilbomycetes	Agaricostilbales	Tritirachium	sp.	CBS 265.96		18.89	http://genome.jgi-psf.org/Trisp1/Trisp1.info.html
Basidiomycota	Pucciniomycotina	Atractiellomycetes	Atractiellales	Atractiellales	sp.			51.47	http://genome.jgi-psf.org/Atrsp2/Atrsp2.info.html
Basidiomycota	Pucciniomycotina	Classiculomycetes	Classiculales	Naiadella	fluitans			52.67	http://genome.jgi-psf.org/Naifl1/Naifl1.info.html
Basidiomycota	Pucciniomycotina	Microbotryomycetes	Microbotryales	Microbotryum	violaceum			26.14	http://www.broadinstitute.org/annotation/genome/Microbotryum_violaceum/GenomeStats.html
Basidiomycota	Pucciniomycotina	Microbotryomycetes	Sporidiobolales	Rhodotorula	graminis			21.01	http://genome.jgi-psf.org/Rhoba1_1/Rhoba1_1.info.html
Basidiomycota	Pucciniomycotina	Microbotryomycetes	Sporidiobolales	Sporobolomyces	roseus			10	http://www.zbi.ee/fungal-genomesize
Basidiomycota	Pucciniomycotina	Microbotryomycetes	Sporidiobolales	Sporobolomyces	roseus			21.2	http://genome.jgi-psf.org/Sporo1/Sporo1.info.html
Basidiomycota	Pucciniomycotina	Mixiomycetes	Mixiomycetes	Mixia	osmundae			13.63	DOI: 10.1111/nph.12653
Basidiomycota	Pucciniomycotina	Pucciniomycetes	Pucciniales	Coleosporium	inulae			390.3	[this study]
Basidiomycota	Pucciniomycotina	Pucciniomycetes	Pucciniales	Cronartium	quercuum	fusiforme		76.57	http://genome.jgi-psf.org/Croqu1/Croqu1.info.html
Basidiomycota	Pucciniomycotina	Pucciniomycetes	Pucciniales	Gymnosporangium	confusum			893.2	[this study]
Basidiomycota	Pucciniomycotina	Pucciniomycetes	Pucciniales	Hemileia	vastatrix			733.5	DOI: 10.1111/ppa.12175
Basidiomycota	Pucciniomycotina	Pucciniomycetes	Pucciniales	Hemileia	vastatrix			796.8	[this study]
Basidiomycota	Pucciniomycotina	Pucciniomycetes	Pucciniales	Melampsora	euphorbiae			233.8	[this study]
Basidiomycota	Pucciniomycotina	Pucciniomycetes	Pucciniales	Melampsora	hypericorum			207.1	[this study]
Basidiomycota	Pucciniomycotina	Pucciniomycetes	Pucciniales	Melampsora	hypericorum			246.5	[this study]
Basidiomycota	Pucciniomycotina	Pucciniomycetes	Pucciniales	Melampsora	larici-populina			117.8	[this study]
Basidiomycota	Pucciniomycotina	Pucciniomycetes	Pucciniales	Melampsora	larici-populina			101.1	DOI: 10.1073/pnas.1019315108
Basidiomycota	Pucciniomycotina	Pucciniomycetes	Pucciniales	Melampsora	lini			189	DOI: 10.3389/fpls.2014.00098
Basidiomycota	Pucciniomycotina	Pucciniomycetes	Pucciniales	Melampsora	ricini			332.8	[this study]
Basidiomycota	Pucciniomycotina	Pucciniomycetes	Pucciniales	Phakopsora	pachyrhizi			720.2	[this study]
Basidiomycota	Pucciniomycotina	Pucciniomycetes	Pucciniales	Phragmidium	mexicanum			604.5	[this study]
Basidiomycota	Pucciniomycotina	Pucciniomycetes	Pucciniales	Phragmidium	mucronatum			145.5	[this study]
Basidiomycota	Pucciniomycotina	Pucciniomycetes	Pucciniales	Puccinia	allii			351.7	[this study]
Basidiomycota	Pucciniomycotina	Pucciniomycetes	Pucciniales	Puccinia	buxi			657.1	[this study]
Basidiomycota	Pucciniomycotina	Pucciniomycetes	Pucciniales	Puccinia	chrysanthemi			806.5	[this study]
Basidiomycota	Pucciniomycotina	Pucciniomycetes	Pucciniales	Puccinia	coronata			243.6	[this study]
Basidiomycota	Pucciniomycotina	Pucciniomycetes	Pucciniales	Puccinia	cymbopogonis			217.8	[this study]
Basidiomycota	Pucciniomycotina	Pucciniomycetes	Pucciniales	Puccinia	graminis	tritici		81.5	http://www.zbi.ee/fungal-genomesize
Basidiomycota	Pucciniomycotina	Pucciniomycetes	Pucciniales	Puccinia	graminis	tritici		88.64	http://www.broadinstitute.org/annotation/genome/puccinia_group/GenomeStats.html
Basidiomycota	Pucciniomycotina	Pucciniomycetes	Pucciniales	Puccinia	graminis			77.4	[this study]
Basidiomycota	Pucciniomycotina	Pucciniomycetes	Pucciniales	Puccinia	hordei			237.2	[this study]
Basidiomycota	Pucciniomycotina	Pucciniomycetes	Pucciniales	Puccinia	malvacearum			177.8	[this study]
Basidiomycota	Pucciniomycotina	Pucciniomycetes	Pucciniales	Puccinia	oxalidis			354.9	[this study]
Basidiomycota	Pucciniomycotina	Pucciniomycetes	Pucciniales	Puccinia	pelargonii-zonalis			183.6	[this study]
Basidiomycota	Pucciniomycotina	Pucciniomycetes	Pucciniales	Puccinia	recondita		P. triticina	89	http://www.zbi.ee/fungal-genomesize
Basidiomycota	Pucciniomycotina	Pucciniomycetes	Pucciniales	Puccinia	recondita		Puccina triticina	135.34	http://www.broadinstitute.org/annotation/genome/puccinia_group/GenomeStats.html
Basidiomycota	Pucciniomycotina	Pucciniomycetes	Pucciniales	Puccinia	recondita			128	http://www.zbi.ee/fungal-genomesize
Basidiomycota	Pucciniomycotina	Pucciniomycetes	Pucciniales	Puccinia	recondita			154	http://www.zbi.ee/fungal-genomesize
Basidiomycota	Pucciniomycotina	Pucciniomycetes	Pucciniales	Puccinia	recondita		P. triticina	162.95	http://www.zbi.ee/fungal-genomesize
Basidiomycota	Pucciniomycotina	Pucciniomycetes	Pucciniales	Puccinia	smyrnii			258.9	[this study]
Basidiomycota	Pucciniomycotina	Pucciniomycetes	Pucciniales	Puccinia	sorghi			101	http://www.zbi.ee/fungal-genomesize
Basidiomycota	Pucciniomycotina	Pucciniomycetes	Pucciniales	Puccinia	striiformis	tritici		117.31	http://www.broadinstitute.org/annotation/genome/puccinia_group/GenomeStats.html
Basidiomycota	Pucciniomycotina	Pucciniomycetes	Pucciniales	Puccinia	striiformis	striiformis	Puccinia striiformis	90	http://www.zbi.ee/fungal-genomesize
Basidiomycota	Pucciniomycotina	Pucciniomycetes	Pucciniales	Puccinia	striiformis	striiformis	Puccinia striiformis	90	http://www.zbi.ee/fungal-genomesize
Basidiomycota	Pucciniomycotina	Pucciniomycetes	Pucciniales	Puccinia	triticina			76.9	[this study]
Basidiomycota	Pucciniomycotina	Pucciniomycetes	Pucciniales	Puccinia	triticina			135.34	http://www.broadinstitute.org/annotation/genome/puccinia_group/GenomeStats.html
Basidiomycota	Pucciniomycotina	Pucciniomycetes	Pucciniales	Pucciniastrum	epilobii			282.8	[this study]
Basidiomycota	Pucciniomycotina	Pucciniomycetes	Pucciniales	Tranzschelia	discolor			302.6	[this study]
Basidiomycota	Pucciniomycotina	Pucciniomycetes	Pucciniales	Uromyces	appendiculatus			679.4	[this study]
Basidiomycota	Pucciniomycotina	Pucciniomycetes	Pucciniales	Uromyces	appendiculatus			401	http://www.zbi.ee/fungal-genomesize
Basidiomycota	Pucciniomycotina	Pucciniomycetes	Pucciniales	Uromyces	fabae			379.4	[this study]
Basidiomycota	Pucciniomycotina	Pucciniomycetes	Pucciniales	Uromyces	fabae			433	[this study]
Basidiomycota	Pucciniomycotina	Pucciniomycetes	Pucciniales	Uromyces	rumicis			276.8	[this study]
Basidiomycota	Pucciniomycotina	Pucciniomycetes	Pucciniales	Uromyces	striatus			415.2	[this study]
Basidiomycota	Pucciniomycotina	Pucciniomycetes	Pucciniales	Uromyces	transversalis			376.7	[this study]
Basidiomycota	Pucciniomycotina	Pucciniomycetes	Pucciniales	Uromyces	vignae			712.2	[this study]
Basidiomycota	Pucciniomycotina	Pucciniomycetes	Pucciniales	Uromyces	vignae			402	http://www.zbi.ee/fungal-genomesize
Basidiomycota	Ustilaginomycotina	Exobasidiomycetes	Malasseziales	Malassezia	globosa			8.9	http://www.zbi.ee/fungal-genomesize
Basidiomycota	Ustilaginomycotina	Exobasidiomycetes	Malasseziales	Malassezia	globosa			9	DOI: 10.1073/pnas.0706756104
Basidiomycota	Ustilaginomycotina	Ustilaginomycetes	Ustilaginales	Pseudozyma	antarctica			18.07	DOI: 10.1371/journal.pone.0086490
Basidiomycota	Ustilaginomycotina	Ustilaginomycetes	Ustilaginales	Ustilago	hordei			22.2	http://www.zbi.ee/fungal-genomesize
Basidiomycota	Ustilaginomycotina	Ustilaginomycetes	Ustilaginales	Ustilago	maydis			19.68	http://www.broadinstitute.org/annotation/genome/ustilago_maydis.2/SingleGenomeIndex.html
Basidiomycota	Ustilaginomycotina	Ustilaginomycetes	Ustilaginales	Ustilago	maydis			20.5	http://www.zbi.ee/fungal-genomesize
Blastocladiomycota	Incertae sedis	Blastocladiomycetes	Blastocladiales	Allomyces	macrogynus			57.06	http://www.broadinstitute.org/annotation/genome/multicellularity_project/GenomeStats.html
Blastocladiomycota	Incertae sedis	Blastocladiomycetes	Blastocladiales	Catenaria	anguillulae			36.22	http://genome.jgi-psf.org/Catan1/Catan1.info.html
Blastocladiomycota	Incertae sedis	Blastocladiomycetes	Blastocladiales	Coelomomyces	stegomyiae			50	http://www.zbi.ee/fungal-genomesize
Chytridiomycota	Incertae sedis	Chytridiomycetes	Chytridiales	Batrachochytrium	dendrobatidis			23.72	http://www.broadinstitute.org/annotation/genome/batrachochytrium_dendrobatidis/GenomeStats.html
Chytridiomycota	Incertae sedis	Chytridiomycetes	Chytridiales	Batrachochytrium	dendrobatidis			23.7	http://www.zbi.ee/fungal-genomesize
Chytridiomycota	Incertae sedis	Chytridiomycetes	Chytridiales	Batrachochytrium	dendrobatidis			24.3	http://genome.jgi-psf.org/Batde5/Batde5.info.html
Chytridiomycota	Incertae sedis	Chytridiomycetes	Chytridiales	Batrachochytrium	dendrobatidis			37.5	http://www.zbi.ee/fungal-genomesize
Chytridiomycota	Incertae sedis	Chytridiomycetes	Chytridiales	Batrachochytrium	dendrobatidis			40	http://www.zbi.ee/fungal-genomesize
Chytridiomycota	Incertae sedis	Chytridiomycetes	Spizellomycetales	Spizellomyces	punctatus			24.13	http://www.broadinstitute.org/annotation/genome/multicellularity_project/GenomeStats.html
Chytridiomycota	Incertae sedis	Neocallimastigomycetes	Neocallimastigales	Piromyces	sp.			71.02	http://genome.jgi.doe.gov/PirE2_1/PirE2_1.info.html
Cryptomycota	Incertae sedis	Incertae sedis	Incertae sedis	Rozella	allomycis			11.86	DOI: 10.1016/j.cub.2013.06.057
Cryptomycota	Incertae sedis	Monoblepharidomycetes	Monoblepharidales	Gonapodya	prolifera			48.79	http://genome.jgi-psf.org/Ganpr1/Ganpr1.info.html
Glomeromycota	Incertae sedis	Glomeromycetes	Diversisporales	Gigaspora	margarita			723.72	http://www.zbi.ee/fungal-genomesize
Glomeromycota	Incertae sedis	Glomeromycetes	Diversisporales	Gigaspora	margarita			753.06	http://www.zbi.ee/fungal-genomesize
Glomeromycota	Incertae sedis	Glomeromycetes	Diversisporales	Scutellospora	castanea			795	http://www.zbi.ee/fungal-genomesize
Glomeromycota	Incertae sedis	Glomeromycetes	Glomerales	Glomus	etunicatum			37.45	http://www.zbi.ee/fungal-genomesize
Glomeromycota	Incertae sedis	Glomeromycetes	Glomerales	Glomus	intraradices			13.93	http://www.zbi.ee/fungal-genomesize
Glomeromycota	Incertae sedis	Glomeromycetes	Glomerales	Glomus	intraradices			14.37	http://www.zbi.ee/fungal-genomesize
Glomeromycota	Incertae sedis	Glomeromycetes	Glomerales	Glomus	intraradices			15.74	http://www.zbi.ee/fungal-genomesize
Glomeromycota	Incertae sedis	Glomeromycetes	Glomerales	Glomus	intraradices			16.54	http://www.zbi.ee/fungal-genomesize
Glomeromycota	Incertae sedis	Glomeromycetes	Glomerales	Glomus	versiforme			244.5	http://www.zbi.ee/fungal-genomesize
Glomeromycota	Incertae sedis	Glomeromycetes	Glomerales	Glomus	versiforme			254.28	http://www.zbi.ee/fungal-genomesize
Glomeromycota	Incertae sedis	Glomeromycetes	Glomerales	Glomus	versiforme			264.06	http://www.zbi.ee/fungal-genomesize
Glomeromycota	Incertae sedis	Glomeromycetes	Glomerales	Rhizophagus	irregularis			91.08	http://genome.jgi-psf.org/Gloin1/Gloin1.info.html
Microsporidia	Incertae sedis	Incertae sedis	Incertae sedis	Anncaliia	algerae			12.16	http://www.broadinstitute.org/annotation/genome/microsporidia_comparative/GenomeStats.html
Microsporidia	Incertae sedis	Incertae sedis	Incertae sedis	Antonospora	locustae			2.9	http://www.zbi.ee/fungal-genomesize
Microsporidia	incertae sedis	incertae sedis	incertae sedis	Edhazardia	aedis			51.35	http://www.broadinstitute.org/annotation/genome/microsporidia_comparative/GenomeStats.html
Microsporidia	Incertae sedis	Incertae sedis	Incertae sedis	Encephalitozoon	cuniculi			2.9	DOI: 10.1038/35106579
Microsporidia	Incertae sedis	Incertae sedis	Incertae sedis	Encephalitozoon	cuniculi			2.9	http://www.zbi.ee/fungal-genomesize
Microsporidia	Incertae sedis	Incertae sedis	Incertae sedis	Encephalitozoon	intestinalis			2.01	http://www.broadinstitute.org/annotation/genome/microsporidia_comparative/GenomeStats.html
Microsporidia	Incertae sedis	Incertae sedis	Incertae sedis	Enterocytozoon	bieneusi			71.3	DOI: 10.1093/gbe/evq022
Microsporidia	incertae sedis	incertae sedis	incertae sedis	Nematocida	parisii			4.07	http://www.broadinstitute.org/annotation/genome/microsporidia_comparative/GenomeStats.html
Microsporidia	Incertae sedis	Incertae sedis	Incertae sedis	Nosema	apis			8.5	DOI: 10.1186/1471-2164-14-451
Microsporidia	Incertae sedis	Incertae sedis	Incertae sedis	Nosema	ceranae			7.86	http://www.broadinstitute.org/annotation/genome/microsporidia_comparative/GenomeStats.html
Microsporidia	Incertae sedis	Incertae sedis	Incertae sedis	Trachipleistophora	hominis			8.5	DOI: 10.1371/journal.ppat.1002979
Microsporidia	Incertae sedis	Incertae sedis	Incertae sedis	Vavraia	culicis	floridensis		6.12	http://www.broadinstitute.org/annotation/genome/microsporidia_comparative/GenomeStats.html
Microsporidia	Incertae sedis	Incertae sedis	Incertae sedis	Vittaforma	corneae			3.21	http://www.broadinstitute.org/annotation/genome/microsporidia_comparative/GenomeStats.html
Neocallimastigomycota	Incertae sedis	Neocallimastigomycetes	Neocallimastigales	Orpinomyces	sp.			100.95	DOI: 10.1128/AEM.00821-13
Zygomycota	Entomophthoromycotina	incertae sedis	Entomophthorales	Basidiobolus	ranarum			350	DOI: 10.1371/journal.pone.0031268
Zygomycota	Entomophthoromycotina	incertae sedis	Entomophthorales	Conidiobolus	coronatus			39.9	http://genome.jgi.doe.gov/Conco1/Conco1.info.html
Zygomycota	Kickxellomycotina	Incertae sedis	Kickxellales	Coemansia	reversa			21.84	http://genome.jgi.doe.gov/Coere1/Coere1.info.html
Zygomycota	Mortierellomycotina	Incertae sedis	Mortierellales	Mortierella	elongata			49.96	http://genome.jgi.doe.gov/Morel1/Morel1.info.html
Zygomycota	Mortierellomycotina	Incertae sedis	Mortierellales	Mortierella	verticillata			41.85	http://www.broadinstitute.org/annotation/genome/multicellularity_project/GenomeStats.html
Zygomycota	Mucoromycotina	Incertae sedis	Mucorales	Backusella	circina			48.65	http://genome.jgi-psf.org/Bacci1/Bacci1.info.html
Zygomycota	Mucoromycotina	Incertae sedis	Mucorales	Lichtheimia	hyalospora			33.28	http://genome.jgi.doe.gov/Lichy1/Lichy1.info.html
Zygomycota	Mucoromycotina	Incertae sedis	Mucorales	Mucor	bainieri			42.6	http://www.zbi.ee/fungal-genomesize
Zygomycota	Mucoromycotina	Incertae sedis	Mucorales	Mucor	circinelloides			30	http://www.zbi.ee/fungal-genomesize
Zygomycota	Mucoromycotina	Incertae sedis	Mucorales	Mucor	circinelloides			32.2	http://www.zbi.ee/fungal-genomesize
Zygomycota	Mucoromycotina	Incertae sedis	Mucorales	Mucor	circinelloides			34.6	http://www.zbi.ee/fungal-genomesize
Zygomycota	Mucoromycotina	Incertae sedis	Mucorales	Mucor	circinelloides			36.35	http://www.broadinstitute.org/annotation/genome/rhizopus_oryzae/GenomeStats.html
Zygomycota	Mucoromycotina	Incertae sedis	Mucorales	Mucor	mucedo			30.2	http://www.zbi.ee/fungal-genomesize
Zygomycota	Mucoromycotina	Incertae sedis	Mucorales	Mucor	plumbeus			39.8	http://www.zbi.ee/fungal-genomesize
Zygomycota	Mucoromycotina	Incertae sedis	Mucorales	Mucor	plumbeus			40.7	http://www.zbi.ee/fungal-genomesize
Zygomycota	Mucoromycotina	Incertae sedis	Mucorales	Mucor	racemosus			39	http://www.zbi.ee/fungal-genomesize
Zygomycota	Mucoromycotina	Incertae sedis	Mucorales	Mucor	racemosus			40	http://www.zbi.ee/fungal-genomesize
Zygomycota	Mucoromycotina	Incertae sedis	Mucorales	Mucor	racemosus	f. racemosus		44.7	http://www.zbi.ee/fungal-genomesize
Zygomycota	Mucoromycotina	Incertae sedis	Mucorales	Phycomyces	blakesleeanus			30	http://www.zbi.ee/fungal-genomesize
Zygomycota	Mucoromycotina	Incertae sedis	Mucorales	Phycomyces	blakesleeanus			40	http://www.zbi.ee/fungal-genomesize
Zygomycota	Mucoromycotina	Incertae sedis	Mucorales	Phycomyces	blakesleeanus			53.9	http://genome.jgi.doe.gov/Phybl2/Phybl2.info.html
Zygomycota	Mucoromycotina	Incertae sedis	Mucorales	Rhizomucor	miehei			27.6	DOI: 10.1186/1471-2164-15-294
Zygomycota	Mucoromycotina	Incertae sedis	Mucorales	Rhizopus	delemar			46.09	http://www.broadinstitute.org/annotation/genome/rhizopus_oryzae/GenomeStats.html
Zygomycota	Mucoromycotina	Incertae sedis	Mucorales	Rhizopus	oryzae		Rhizopus arrhizus	35	http://www.zbi.ee/fungal-genomesize
Zygomycota	Mucoromycotina	Incertae sedis	Mucorales	Rhizopus	oryzae		Rhizopus arrhizus	40	http://www.zbi.ee/fungal-genomesize
Zygomycota	Mucoromycotina	Incertae sedis	Mucorales	Rhizopus	oryzae		Rhizopus arrhizus	46.1	http://www.zbi.ee/fungal-genomesize
Zygomycota	Mucoromycotina	Incertae sedis	Mucorales	Umbelopsis	ramanniana			23.08	http://genome.jgi-psf.org/Umbra1/Umbra1.info.html

## Sheet: analysis
		Genome size (Mbp)
KINGDOM	PHYLUM	average	minimum	maximum	0.05	0.95	n	Homogeneous groups (Tukey HSD test; α=.05)*
	Ascomycota	31.82	6.5	750	11.55	55.75	1273	a
	Basidiomycota	70.39	8.9	893.2	20	239.44	512		b
	Blastocladiomycota	47.46	36.22	57.06			3	a	b
	Chytridiomycota	34.91	23.7	71.02			7	a	b
	Glomeromycota	268.64	13.93	795			11			c
	Microsporidia	14.14	2.9	71.3			12	a	b
	Zygomycota	49.83	21.84	350	22.27	246.36	26	a	b
Fungi		44.24	2.9	893.2	11.81	88.89	1850
*Phyla affected by the same letter do not differ stastistically
